# Supplementary material for: (1RS,4RS,5RS)-Methyl 2-(3,5-dinitro­benzo­yl)-2-oxa-3-aza­bicyclo­[3.3.0]oct-7-ene-4-carboxyl­ate
Source: Acta Crystallogr Sect E Struct Rep Online. 2009 Apr 8;65(Pt 5):o992–3. doi: 10.1107/S160053680901246X (PMC2977685; doi:10.1107/S160053680901246X)
Supplement: Supplementary file 1 [file e-65-0o992-sup1.cif]

##############################################################################
###                                                                        ###
###        Electronic paper (Acta Crystallographica Section E)             ###
###                                                                        ###
##############################################################################
#                                                                            #
# This CIF contains the data in a paper accepted for publication in Acta     #
# Crystallographica Section E. It conforms to the requirements of Notes      #
# for Authors for Section E, and has been peer reviewed under the auspices   #
# of the IUCr Commission on Journals.                                        #
#                                                                            #
# Full details of the Crystallographic Information File format               #
# are given in the paper "The Crystallographic Information File (CIF):       #
# a New Standard Archive File for Crystallography" by S. R. Hall, F. H.      #
# Allen and I. D. Brown [Acta Cryst. (1991), A47, 655-685].                  #
#                                                                            #
# The current version of the core CIF dictionary is obtainable from          #
# ftp://ftp.iucr.org/pub/cif_core.dic. The current version number is 2.4.    #
#                                                                            #
# Software is freely available for graphical display of the structure(s) in  #
# this CIF.  For information consult the CIF home page http://www.iucr.org/  #
# cif/home.html                                                              #
#                                                                            #
# This file may be used for bona fide research purposes within the           #
# scientific community so long as proper attribution is given to the journal # 
# article from which it was obtained.                                        #
#                                                                            #
##############################################################################
                                             
data_I
_audit_creation_method     'WinGX routine CIF_UPDATE'
_audit_conform_dict_name     cif_core.dic
_audit_conform_dict_version     2.3
_chemical_name_systematic
;\
(1<i>RS</i>,4<i>RS</i>,5<i>RS</i>)-Methyl 2-(3,5-dinitrobenzoyl)-2-oxa-3-
azabicyclo[3.3.0]oct-7-ene-4-carboxylate
;
_chemical_formula_moiety     'C15 H13 N3 O8'
_chemical_formula_sum     'C15 H13 N3 O8'
_chemical_formula_iupac     'C15 H13 N3 O8'
_chemical_formula_weight     363.28
_symmetry_cell_setting     triclinic
_symmetry_space_group_name_H-M     'P -1'
_symmetry_space_group_name_Hall     '-P 1'
loop_
    _symmetry_equiv_pos_as_xyz
    'x, y, z'
    '-x, -y, -z'
_cell_length_a     8.7157(3)
_cell_length_b     10.8269(3)
_cell_length_c     17.0677(5)
_cell_angle_alpha     79.8810(10)
_cell_angle_beta     77.7730(10)
_cell_angle_gamma     78.2810(10)
_cell_volume     1526.35(8)
_cell_formula_units_Z     4
_cell_measurement_reflns_used     6065
_cell_measurement_theta_min     2.43
_cell_measurement_theta_max     26.03
_cell_measurement_temperature     100(2)
_exptl_crystal_description     prism
_exptl_crystal_colour     colourless
_exptl_crystal_size_max     0.26
_exptl_crystal_size_mid     0.23
_exptl_crystal_size_min     0.1
_exptl_crystal_density_diffrn     1.581
_exptl_crystal_density_method     'not measured'
_exptl_crystal_F_000     752
_exptl_absorpt_coefficient_mu     0.131
_exptl_absorpt_correction_type     multi-scan
_exptl_absorpt_process_details     '(SADABS; Bruker, 2007)'
_exptl_absorpt_correction_T_min     0.912787
_exptl_absorpt_correction_T_max     0.99
_exptl_special_details
;
;
_diffrn_ambient_temperature     100(2)
_diffrn_radiation_type     MoK\a
_diffrn_radiation_wavelength     0.71069
_diffrn_radiation_source     'sealed tube'
_diffrn_radiation_monochromator     graphite
_diffrn_measurement_device_type     'Bruker ApexII CCD area-detector'
_diffrn_measurement_method     'phi and omega scans'
_diffrn_reflns_number     28142
_diffrn_reflns_av_R_equivalents     0.0391
_diffrn_reflns_theta_min     1.94
_diffrn_reflns_theta_max     26.02
_diffrn_reflns_theta_full     26.02
_diffrn_measured_fraction_theta_max     0.999
_diffrn_measured_fraction_theta_full     0.999
_diffrn_reflns_limit_h_min     -10
_diffrn_reflns_limit_h_max     10
_diffrn_reflns_limit_k_min     -13
_diffrn_reflns_limit_k_max     13
_diffrn_reflns_limit_l_min     0
_diffrn_reflns_limit_l_max     21
_refine_special_details
;
Refinement of <i>F</i>^2^ against ALL reflections. The weighted <i>R</i>-factor
<i>wR</i> and goodness of fit <i>S</i> are based on <i>F</i>^2^, conventional
<i>R</i>-factors <i>R</i> are based on <i>F</i>, with <i>F</i> set to zero for
negative <i>F</i>^2^. The threshold expression of <i>F</i>^2^ >
\s(<i>F</i>^2^) is used only for calculating <i>R</i>-factors(gt) <i>etc</i>.
and is not relevant to the choice of reflections for refinement.
<i>R</i>-factors based on <i>F</i>^2^ are statistically about twice as large
as those based on <i>F</i>, and <i>R</i>-- factors based on ALL data will be
even larger.
;
_reflns_number_total     6012
_reflns_number_gt     4564
_reflns_threshold_expression     >2sigma(I)
_refine_ls_structure_factor_coef     Fsqd
_refine_ls_matrix_type     full
_refine_ls_R_factor_all     0.0662
_refine_ls_R_factor_gt     0.0474
_refine_ls_wR_factor_gt     0.1163
_refine_ls_wR_factor_ref     0.1237
_refine_ls_goodness_of_fit_ref     1.05
_refine_ls_restrained_S_all     1.05
_refine_ls_number_reflns     6012
_refine_ls_number_parameters     471
_refine_ls_number_restraints     0
_refine_ls_hydrogen_treatment     constr
_refine_ls_weighting_scheme     calc
_refine_ls_weighting_details
         'calc w=1/[\s^2^(Fo^2^)+(0.0478P)^2^+1.4085P] where P=(Fo^2^+2Fc^2^)/3'
_atom_sites_solution_hydrogens     geom
_atom_sites_solution_primary     direct
_atom_sites_solution_secondary     difmap
_refine_ls_shift/su_max     0
_refine_ls_shift/su_mean     0
_refine_diff_density_max     0.27
_refine_diff_density_min     -0.24
_refine_ls_extinction_method     none
loop_
    _atom_type_symbol
    _atom_type_description
    _atom_type_scat_dispersion_real
    _atom_type_scat_dispersion_imag
    _atom_type_scat_source
    C C 0.0033 0.0016 'International Tables Vol C Tables 4.2.6.8 and 6.1.1.4'
    H H 0 0 'International Tables Vol C Tables 4.2.6.8 and 6.1.1.4'
    N N 0.0061 0.0033 'International Tables Vol C Tables 4.2.6.8 and 6.1.1.4'
    O O 0.0106 0.006 'International Tables Vol C Tables 4.2.6.8 and 6.1.1.4'
_computing_data_collection     'APEX2 (Bruker, 2007)'
_computing_cell_refinement     'SAINT (Bruker, 2007)'
_computing_data_reduction     'SAINT (Bruker, 2007)'
_computing_structure_solution     'SIR97 (Altomare <i>et al.</i>,  1997)'
_computing_structure_refinement     'SHELXL97 (Sheldrick, 2008)'
_computing_molecular_graphics     'Ortep-3 for Windows (Farrugia, 1997)'
_computing_publication_material
                                   'WinGX publication routines (Farrugia, 1999)'
loop_
    _atom_site_type_symbol
    _atom_site_label
    _atom_site_fract_x
    _atom_site_fract_y
    _atom_site_fract_z
    _atom_site_U_iso_or_equiv
    _atom_site_adp_type
    _atom_site_calc_flag
    _atom_site_refinement_flags
    _atom_site_occupancy
    _atom_site_disorder_assembly
    _atom_site_disorder_group
    C C1 0.9942(2) 0.18394(19) 0.38593(13) 0.0155(4) Uani d . 1 . .
    C C2 1.0752(2) 0.2818(2) 0.34588(13) 0.0166(4) Uani d . 1 . .
    H H2 1.0992 0.2956 0.2896 0.02 Uiso calc R 1 . .
    C C3 1.1195(2) 0.35814(19) 0.39127(13) 0.0160(4) Uani d . 1 . .
    N N4 1.2051(2) 0.46174(17) 0.34844(11) 0.0195(4) Uani d . 1 . .
    O O5 1.2230(2) 0.48129(16) 0.27460(10) 0.0313(4) Uani d . 1 . .
    O O6 1.25526(19) 0.52204(15) 0.38914(10) 0.0246(4) Uani d . 1 . .
    C C7 1.0872(2) 0.34329(19) 0.47509(13) 0.0159(4) Uani d . 1 . .
    H H7 1.1201 0.3946 0.5044 0.019 Uiso calc R 1 . .
    C C8 1.0029(2) 0.24721(19) 0.51215(13) 0.0152(4) Uani d . 1 . .
    N N9 0.9606(2) 0.22901(17) 0.60139(11) 0.0187(4) Uani d . 1 . .
    O O10 1.0221(2) 0.28525(15) 0.63892(10) 0.0267(4) Uani d . 1 . .
    O O11 0.8644(2) 0.15906(15) 0.63199(10) 0.0269(4) Uani d . 1 . .
    C C12 0.9546(2) 0.1685(2) 0.47014(13) 0.0165(4) Uani d . 1 . .
    H H12 0.8964 0.1059 0.4977 0.02 Uiso calc R 1 . .
    C C13 0.9295(3) 0.0975(2) 0.34540(13) 0.0176(5) Uani d . 1 . .
    O O14 0.81962(18) 0.04407(14) 0.38263(9) 0.0207(3) Uani d . 1 . .
    N N15 0.9857(2) 0.08830(17) 0.26587(11) 0.0189(4) Uani d . 1 . .
    O O16 1.13586(18) 0.11886(14) 0.22609(9) 0.0213(4) Uani d . 1 . .
    C C17 1.2273(3) -0.0039(2) 0.20221(14) 0.0206(5) Uani d . 1 . .
    H H17 1.278 -0.0563 0.2458 0.025 Uiso calc R 1 . .
    C C18 1.3444(3) 0.0181(2) 0.12586(14) 0.0243(5) Uani d . 1 . .
    H H18 1.4385 0.0484 0.1223 0.029 Uiso calc R 1 . .
    C C19 1.2969(3) -0.0111(2) 0.06383(14) 0.0259(5) Uani d . 1 . .
    H H19 1.3561 -0.0057 0.0116 0.031 Uiso calc R 1 . .
    C C20 1.1382(3) -0.0538(2) 0.08611(14) 0.0264(5) Uani d . 1 . .
    H H20A 1.1434 -0.1343 0.0673 0.032 Uiso calc R 1 . .
    H H20B 1.0571 0.0093 0.0635 0.032 Uiso calc R 1 . .
    C C21 1.1035(3) -0.0680(2) 0.17955(13) 0.0200(5) Uani d . 1 . .
    H H21 1.1197 -0.1586 0.2016 0.024 Uiso calc R 1 . .
    C C22 0.9406(3) -0.0004(2) 0.22286(13) 0.0201(5) Uani d . 1 . .
    H H22 0.8892 -0.0635 0.2626 0.024 Uiso calc R 1 . .
    C C23 0.8278(3) 0.0653(2) 0.16619(14) 0.0240(5) Uani d . 1 . .
    O O24 0.7600(2) 0.00814(17) 0.13342(10) 0.0308(4) Uani d . 1 . .
    O O25 0.8140(2) 0.19225(16) 0.15572(10) 0.0307(4) Uani d . 1 . .
    C C26 0.7075(4) 0.2615(3) 0.10190(17) 0.0400(7) Uani d . 1 . .
    H H26A 0.7476 0.2395 0.0484 0.06 Uiso calc R 1 . .
    H H26B 0.7009 0.3514 0.1007 0.06 Uiso calc R 1 . .
    H H26C 0.6034 0.2394 0.121 0.06 Uiso calc R 1 . .
    C C31 0.6061(2) 0.36166(19) 0.38716(13) 0.0163(4) Uani d . 1 . .
    C C32 0.5616(2) 0.2795(2) 0.34533(13) 0.0176(5) Uani d . 1 . .
    H H32 0.5863 0.2881 0.2891 0.021 Uiso calc R 1 . .
    C C33 0.4798(2) 0.1845(2) 0.38893(13) 0.0173(5) Uani d . 1 . .
    N N34 0.4341(2) 0.09760(17) 0.34395(12) 0.0205(4) Uani d . 1 . .
    O O35 0.4812(2) 0.10687(17) 0.27083(10) 0.0318(4) Uani d . 1 . .
    O O36 0.35044(19) 0.02069(15) 0.38273(10) 0.0253(4) Uani d . 1 . .
    C C37 0.4382(2) 0.16728(19) 0.47197(13) 0.0175(5) Uani d . 1 . .
    H H37 0.3799 0.1049 0.4997 0.021 Uiso calc R 1 . .
    C C38 0.4885(2) 0.2484(2) 0.51171(13) 0.0164(4) Uani d . 1 . .
    N N39 0.4501(2) 0.23228(17) 0.60065(11) 0.0196(4) Uani d . 1 . .
    O O40 0.3526(2) 0.16400(16) 0.63497(10) 0.0290(4) Uani d . 1 . .
    O O41 0.5182(2) 0.28796(15) 0.63533(10) 0.0268(4) Uani d . 1 . .
    C C42 0.5721(2) 0.3436(2) 0.47166(13) 0.0175(5) Uani d . 1 . .
    H H42 0.6055 0.3951 0.5007 0.021 Uiso calc R 1 . .
    C C43 0.7027(3) 0.4644(2) 0.34872(13) 0.0179(5) Uani d . 1 . .
    O O44 0.78205(18) 0.50231(14) 0.38786(9) 0.0209(3) Uani d . 1 . .
    N N45 0.7092(2) 0.50775(18) 0.26884(11) 0.0209(4) Uani d . 1 . .
    O O46 0.59327(19) 0.49161(14) 0.22645(9) 0.0234(4) Uani d . 1 . .
    C C47 0.5203(3) 0.6231(2) 0.19852(14) 0.0242(5) Uani d . 1 . .
    H H47 0.4338 0.6587 0.2395 0.029 Uiso calc R 1 . .
    C C48 0.4685(3) 0.6268(2) 0.12065(15) 0.0294(6) Uani d . 1 . .
    H H48 0.3777 0.5984 0.1157 0.035 Uiso calc R 1 . .
    C C49 0.5688(3) 0.6761(3) 0.05900(16) 0.0346(6) Uani d . 1 . .
    H H49 0.556 0.686 0.0054 0.042 Uiso calc R 1 . .
    C C50 0.7046(3) 0.7143(3) 0.08449(15) 0.0358(6) Uani d . 1 . .
    H H50A 0.7137 0.8021 0.0628 0.043 Uiso calc R 1 . .
    H H50B 0.8045 0.6598 0.0666 0.043 Uiso calc R 1 . .
    C C51 0.6601(3) 0.6973(2) 0.17758(14) 0.0241(5) Uani d . 1 . .
    H H51 0.6251 0.7809 0.1962 0.029 Uiso calc R 1 . .
    C C52 0.7859(3) 0.6152(2) 0.22667(14) 0.0221(5) Uani d . 1 . .
    H H52 0.8012 0.664 0.2668 0.026 Uiso calc R 1 . .
    C C53 0.9452(3) 0.5754(2) 0.17384(14) 0.0241(5) Uani d . 1 . .
    O O54 1.0372(2) 0.64757(16) 0.14466(11) 0.0317(4) Uani d . 1 . .
    O O55 0.9688(2) 0.45359(16) 0.16190(10) 0.0292(4) Uani d . 1 . .
    C C56 1.1169(3) 0.4105(3) 0.10927(16) 0.0362(6) Uani d . 1 . .
    H H56A 1.1234 0.4644 0.058 0.054 Uiso calc R 1 . .
    H H56B 1.1202 0.3244 0.1012 0.054 Uiso calc R 1 . .
    H H56C 1.2052 0.4142 0.1337 0.054 Uiso calc R 1 . .
loop_
    _atom_site_aniso_label
    _atom_site_aniso_U_11
    _atom_site_aniso_U_22
    _atom_site_aniso_U_33
    _atom_site_aniso_U_12
    _atom_site_aniso_U_13
    _atom_site_aniso_U_23
    C1 0.0128(10) 0.0146(10) 0.0202(11) 0.0019(8) -0.0055(8) -0.0069(8)
    C2 0.0151(11) 0.0174(11) 0.0166(11) 0.0011(8) -0.0038(8) -0.0042(8)
    C3 0.0127(10) 0.0142(10) 0.0211(12) -0.0016(8) -0.0034(9) -0.0026(8)
    N4 0.0183(10) 0.0174(9) 0.0239(11) -0.0043(8) -0.0045(8) -0.0035(8)
    O5 0.0433(11) 0.0351(10) 0.0194(9) -0.0212(8) -0.0033(8) -0.0003(7)
    O6 0.0266(9) 0.0219(8) 0.0310(9) -0.0100(7) -0.0095(7) -0.0073(7)
    C7 0.0122(10) 0.0154(10) 0.0217(12) 0.0023(8) -0.0071(9) -0.0072(9)
    C8 0.0121(10) 0.0178(11) 0.0154(11) 0.0025(8) -0.0043(8) -0.0050(8)
    N9 0.0192(10) 0.0189(9) 0.0183(10) -0.0016(8) -0.0046(8) -0.0035(8)
    O10 0.0353(10) 0.0287(9) 0.0213(9) -0.0083(8) -0.0118(7) -0.0063(7)
    O11 0.0319(9) 0.0299(9) 0.0204(9) -0.0129(8) -0.0024(7) -0.0017(7)
    C12 0.0124(10) 0.0156(10) 0.0215(12) -0.0003(8) -0.0035(9) -0.0042(9)
    C13 0.0181(11) 0.0160(11) 0.0199(12) -0.0003(9) -0.0079(9) -0.0037(9)
    O14 0.0179(8) 0.0228(8) 0.0234(8) -0.0070(7) -0.0018(6) -0.0072(7)
    N15 0.0194(10) 0.0240(10) 0.0168(10) -0.0108(8) -0.0014(8) -0.0067(8)
    O16 0.0215(8) 0.0247(8) 0.0202(8) -0.0118(7) 0.0023(6) -0.0077(7)
    C17 0.0226(12) 0.0226(11) 0.0194(12) -0.0071(9) -0.0030(9) -0.0077(9)
    C18 0.0251(13) 0.0274(12) 0.0219(12) -0.0099(10) 0.0008(10) -0.0072(10)
    C19 0.0290(13) 0.0275(13) 0.0198(12) -0.0055(10) 0.0008(10) -0.0055(10)
    C20 0.0270(13) 0.0387(14) 0.0171(12) -0.0081(11) -0.0025(10) -0.0124(10)
    C21 0.0233(12) 0.0208(11) 0.0191(12) -0.0069(9) -0.0054(9) -0.0060(9)
    C22 0.0250(12) 0.0219(11) 0.0178(12) -0.0112(9) -0.0029(9) -0.0075(9)
    C23 0.0229(12) 0.0285(13) 0.0221(12) -0.0048(10) -0.0019(10) -0.0103(10)
    O24 0.0285(9) 0.0382(10) 0.0328(10) -0.0059(8) -0.0123(8) -0.0159(8)
    O25 0.0382(10) 0.0264(9) 0.0315(10) -0.0015(8) -0.0165(8) -0.0067(7)
    C26 0.0500(18) 0.0405(16) 0.0317(15) 0.0081(13) -0.0213(13) -0.0123(12)
    C31 0.0126(10) 0.0148(10) 0.0217(12) -0.0002(8) -0.0044(9) -0.0038(9)
    C32 0.0153(11) 0.0186(11) 0.0186(12) 0.0011(8) -0.0052(9) -0.0041(9)
    C33 0.0144(10) 0.0153(10) 0.0240(12) -0.0002(8) -0.0060(9) -0.0073(9)
    N34 0.0193(10) 0.0182(10) 0.0269(11) -0.0023(8) -0.0086(8) -0.0072(8)
    O35 0.0441(11) 0.0366(10) 0.0211(10) -0.0182(8) -0.0053(8) -0.0085(7)
    O36 0.0254(9) 0.0199(8) 0.0338(10) -0.0093(7) -0.0069(7) -0.0043(7)
    C37 0.0135(10) 0.0129(10) 0.0257(12) -0.0004(8) -0.0044(9) -0.0030(9)
    C38 0.0124(10) 0.0177(11) 0.0181(11) 0.0016(8) -0.0035(8) -0.0037(9)
    N39 0.0182(10) 0.0186(9) 0.0213(10) -0.0014(8) -0.0022(8) -0.0051(8)
    O40 0.0308(9) 0.0296(9) 0.0262(9) -0.0129(8) 0.0036(7) -0.0048(7)
    O41 0.0300(9) 0.0285(9) 0.0248(9) -0.0079(7) -0.0062(7) -0.0069(7)
    C42 0.0150(11) 0.0146(10) 0.0246(12) 0.0013(8) -0.0082(9) -0.0062(9)
    C43 0.0151(11) 0.0158(11) 0.0236(12) -0.0016(8) -0.0039(9) -0.0057(9)
    O44 0.0214(8) 0.0200(8) 0.0247(9) -0.0068(7) -0.0078(7) -0.0036(6)
    N45 0.0250(10) 0.0241(10) 0.0184(10) -0.0124(8) -0.0073(8) -0.0019(8)
    O46 0.0310(9) 0.0233(8) 0.0221(9) -0.0116(7) -0.0134(7) -0.0011(7)
    C47 0.0253(12) 0.0229(12) 0.0253(13) -0.0062(10) -0.0062(10) -0.0012(10)
    C48 0.0358(14) 0.0269(13) 0.0284(14) -0.0073(11) -0.0140(11) 0.0001(10)
    C49 0.0433(16) 0.0377(15) 0.0226(14) -0.0041(12) -0.0123(12) 0.0005(11)
    C50 0.0349(15) 0.0435(16) 0.0252(14) -0.0083(12) -0.0076(11) 0.0098(12)
    C51 0.0262(13) 0.0217(12) 0.0249(13) -0.0068(10) -0.0045(10) -0.0016(9)
    C52 0.0304(13) 0.0204(11) 0.0183(12) -0.0102(10) -0.0062(10) -0.0017(9)
    C53 0.0280(13) 0.0254(12) 0.0212(12) -0.0086(10) -0.0089(10) 0.0007(10)
    O54 0.0287(10) 0.0324(10) 0.0342(10) -0.0134(8) -0.0028(8) 0.0008(8)
    O55 0.0315(10) 0.0266(9) 0.0284(9) -0.0067(7) -0.0002(8) -0.0059(7)
    C56 0.0370(15) 0.0363(15) 0.0307(15) -0.0046(12) 0.0028(12) -0.0051(12)
_geom_special_details
;
All e.s.d.'s (except the e.s.d. in the dihedral angle between two l.s. planes)
are estimated using the full covariance matrix. The cell e.s.d.'s are taken
into account individually in the estimation of e.s.d.'s in distances, angles
and torsion angles; correlations between e.s.d.'s in cell parameters are only
used when they are defined by crystal symmetry. An approximate (isotropic)
treatment of cell e.s.d.'s is used for estimating e.s.d.'s involving l.s.
planes.
;
loop_
    _geom_bond_atom_site_label_1
    _geom_bond_atom_site_label_2
    _geom_bond_site_symmetry_2
    _geom_bond_distance
    _geom_bond_publ_flag
    C1 C2 . 1.390(3) ?
    C1 C12 . 1.393(3) ?
    C1 C13 . 1.510(3) ?
    C2 C3 . 1.384(3) ?
    C2 H2 . 0.93 ?
    C3 C7 . 1.385(3) ?
    C3 N4 . 1.473(3) ?
    N4 O5 . 1.222(2) ?
    N4 O6 . 1.226(2) ?
    C7 C8 . 1.380(3) ?
    C7 H7 . 0.93 ?
    C8 C12 . 1.380(3) ?
    C8 N9 . 1.477(3) ?
    N9 O11 . 1.217(2) ?
    N9 O10 . 1.218(2) ?
    C12 H12 . 0.93 ?
    C13 O14 . 1.222(3) ?
    C13 N15 . 1.356(3) ?
    N15 O16 . 1.416(2) ?
    N15 C22 . 1.463(3) ?
    O16 C17 . 1.480(3) ?
    C17 C18 . 1.491(3) ?
    C17 C21 . 1.539(3) ?
    C17 H17 . 0.98 ?
    C18 C19 . 1.323(3) ?
    C18 H18 . 0.93 ?
    C19 C20 . 1.499(3) ?
    C19 H19 . 0.93 ?
    C20 C21 . 1.545(3) ?
    C20 H20A . 0.97 ?
    C20 H20B . 0.97 ?
    C21 C22 . 1.556(3) ?
    C21 H21 . 0.98 ?
    C22 C23 . 1.512(3) ?
    C22 H22 . 0.98 ?
    C23 O24 . 1.206(3) ?
    C23 O25 . 1.338(3) ?
    O25 C26 . 1.451(3) ?
    C26 H26A . 0.96 ?
    C26 H26B . 0.96 ?
    C26 H26C . 0.96 ?
    C31 C32 . 1.390(3) ?
    C31 C42 . 1.396(3) ?
    C31 C43 . 1.505(3) ?
    C32 C33 . 1.388(3) ?
    C32 H32 . 0.93 ?
    C33 C37 . 1.375(3) ?
    C33 N34 . 1.473(3) ?
    N34 O35 . 1.221(2) ?
    N34 O36 . 1.230(2) ?
    C37 C38 . 1.384(3) ?
    C37 H37 . 0.93 ?
    C38 C42 . 1.381(3) ?
    C38 N39 . 1.470(3) ?
    N39 O41 . 1.218(2) ?
    N39 O40 . 1.226(2) ?
    C42 H42 . 0.93 ?
    C43 O44 . 1.225(3) ?
    C43 N45 . 1.355(3) ?
    N45 O46 . 1.414(2) ?
    N45 C52 . 1.461(3) ?
    O46 C47 . 1.476(3) ?
    C47 C48 . 1.483(3) ?
    C47 C51 . 1.540(3) ?
    C47 H47 . 0.98 ?
    C48 C49 . 1.326(4) ?
    C48 H48 . 0.93 ?
    C49 C50 . 1.498(4) ?
    C49 H49 . 0.93 ?
    C50 C51 . 1.541(3) ?
    C50 H50A . 0.97 ?
    C50 H50B . 0.97 ?
    C51 C52 . 1.557(3) ?
    C51 H51 . 0.98 ?
    C52 C53 . 1.513(3) ?
    C52 H52 . 0.98 ?
    C53 O54 . 1.204(3) ?
    C53 O55 . 1.338(3) ?
    O55 C56 . 1.450(3) ?
    C56 H56A . 0.96 ?
    C56 H56B . 0.96 ?
    C56 H56C . 0.96 ?
loop_
    _geom_angle_atom_site_label_1
    _geom_angle_atom_site_label_2
    _geom_angle_atom_site_label_3
    _geom_angle_site_symmetry_1
    _geom_angle_site_symmetry_3
    _geom_angle
    _geom_angle_publ_flag
    C2 C1 C12 . . 119.33(19) ?
    C2 C1 C13 . . 125.21(19) ?
    C12 C1 C13 . . 115.20(19) ?
    C3 C2 C1 . . 118.7(2) ?
    C3 C2 H2 . . 120.6 ?
    C1 C2 H2 . . 120.6 ?
    C2 C3 C7 . . 123.71(19) ?
    C2 C3 N4 . . 118.47(19) ?
    C7 C3 N4 . . 117.82(18) ?
    O5 N4 O6 . . 124.19(18) ?
    O5 N4 C3 . . 117.94(17) ?
    O6 N4 C3 . . 117.87(18) ?
    C8 C7 C3 . . 115.49(19) ?
    C8 C7 H7 . . 122.3 ?
    C3 C7 H7 . . 122.3 ?
    C12 C8 C7 . . 123.4(2) ?
    C12 C8 N9 . . 118.47(18) ?
    C7 C8 N9 . . 118.09(18) ?
    O11 N9 O10 . . 124.79(19) ?
    O11 N9 C8 . . 116.85(17) ?
    O10 N9 C8 . . 118.35(18) ?
    C8 C12 C1 . . 119.23(19) ?
    C8 C12 H12 . . 120.4 ?
    C1 C12 H12 . . 120.4 ?
    O14 C13 N15 . . 120.63(19) ?
    O14 C13 C1 . . 119.92(19) ?
    N15 C13 C1 . . 119.24(18) ?
    C13 N15 O16 . . 122.19(17) ?
    C13 N15 C22 . . 123.37(17) ?
    O16 N15 C22 . . 109.47(15) ?
    N15 O16 C17 . . 103.45(14) ?
    O16 C17 C18 . . 110.40(18) ?
    O16 C17 C21 . . 104.41(17) ?
    C18 C17 C21 . . 105.22(18) ?
    O16 C17 H17 . . 112.1 ?
    C18 C17 H17 . . 112.1 ?
    C21 C17 H17 . . 112.1 ?
    C19 C18 C17 . . 111.1(2) ?
    C19 C18 H18 . . 124.5 ?
    C17 C18 H18 . . 124.5 ?
    C18 C19 C20 . . 113.4(2) ?
    C18 C19 H19 . . 123.3 ?
    C20 C19 H19 . . 123.3 ?
    C19 C20 C21 . . 103.39(18) ?
    C19 C20 H20A . . 111.1 ?
    C21 C20 H20A . . 111.1 ?
    C19 C20 H20B . . 111.1 ?
    C21 C20 H20B . . 111.1 ?
    H20A C20 H20B . . 109 ?
    C17 C21 C20 . . 105.39(18) ?
    C17 C21 C22 . . 104.16(17) ?
    C20 C21 C22 . . 118.67(19) ?
    C17 C21 H21 . . 109.4 ?
    C20 C21 H21 . . 109.4 ?
    C22 C21 H21 . . 109.4 ?
    N15 C22 C23 . . 112.66(18) ?
    N15 C22 C21 . . 103.44(17) ?
    C23 C22 C21 . . 113.97(18) ?
    N15 C22 H22 . . 108.9 ?
    C23 C22 H22 . . 108.9 ?
    C21 C22 H22 . . 108.9 ?
    O24 C23 O25 . . 124.3(2) ?
    O24 C23 C22 . . 122.9(2) ?
    O25 C23 C22 . . 112.79(19) ?
    C23 O25 C26 . . 115.69(19) ?
    O25 C26 H26A . . 109.5 ?
    O25 C26 H26B . . 109.5 ?
    H26A C26 H26B . . 109.5 ?
    O25 C26 H26C . . 109.5 ?
    H26A C26 H26C . . 109.5 ?
    H26B C26 H26C . . 109.5 ?
    C32 C31 C42 . . 119.20(19) ?
    C32 C31 C43 . . 124.9(2) ?
    C42 C31 C43 . . 115.68(19) ?
    C33 C32 C31 . . 118.8(2) ?
    C33 C32 H32 . . 120.6 ?
    C31 C32 H32 . . 120.6 ?
    C37 C33 C32 . . 123.6(2) ?
    C37 C33 N34 . . 118.10(19) ?
    C32 C33 N34 . . 118.30(19) ?
    O35 N34 O36 . . 124.40(18) ?
    O35 N34 C33 . . 118.04(18) ?
    O36 N34 C33 . . 117.56(18) ?
    C33 C37 C38 . . 115.97(19) ?
    C33 C37 H37 . . 122 ?
    C38 C37 H37 . . 122 ?
    C42 C38 C37 . . 123.0(2) ?
    C42 C38 N39 . . 118.83(19) ?
    C37 C38 N39 . . 118.16(19) ?
    O41 N39 O40 . . 124.37(19) ?
    O41 N39 C38 . . 117.38(18) ?
    O40 N39 C38 . . 118.24(18) ?
    C38 C42 C31 . . 119.3(2) ?
    C38 C42 H42 . . 120.3 ?
    C31 C42 H42 . . 120.3 ?
    O44 C43 N45 . . 120.51(19) ?
    O44 C43 C31 . . 120.4(2) ?
    N45 C43 C31 . . 118.93(19) ?
    C43 N45 O46 . . 121.93(17) ?
    C43 N45 C52 . . 123.86(18) ?
    O46 N45 C52 . . 109.63(16) ?
    N45 O46 C47 . . 103.91(15) ?
    O46 C47 C48 . . 109.52(19) ?
    O46 C47 C51 . . 104.18(18) ?
    C48 C47 C51 . . 105.38(19) ?
    O46 C47 H47 . . 112.4 ?
    C48 C47 H47 . . 112.4 ?
    C51 C47 H47 . . 112.4 ?
    C49 C48 C47 . . 111.0(2) ?
    C49 C48 H48 . . 124.5 ?
    C47 C48 H48 . . 124.5 ?
    C48 C49 C50 . . 113.1(2) ?
    C48 C49 H49 . . 123.4 ?
    C50 C49 H49 . . 123.4 ?
    C49 C50 C51 . . 103.6(2) ?
    C49 C50 H50A . . 111 ?
    C51 C50 H50A . . 111 ?
    C49 C50 H50B . . 111 ?
    C51 C50 H50B . . 111 ?
    H50A C50 H50B . . 109 ?
    C47 C51 C50 . . 105.2(2) ?
    C47 C51 C52 . . 104.17(18) ?
    C50 C51 C52 . . 117.9(2) ?
    C47 C51 H51 . . 109.7 ?
    C50 C51 H51 . . 109.7 ?
    C52 C51 H51 . . 109.7 ?
    N45 C52 C53 . . 113.37(19) ?
    N45 C52 C51 . . 103.52(18) ?
    C53 C52 C51 . . 112.90(19) ?
    N45 C52 H52 . . 109 ?
    C53 C52 H52 . . 108.9 ?
    C51 C52 H52 . . 109 ?
    O54 C53 O55 . . 124.6(2) ?
    O54 C53 C52 . . 123.0(2) ?
    O55 C53 C52 . . 112.42(19) ?
    C53 O55 C56 . . 115.30(19) ?
    O55 C56 H56A . . 109.5 ?
    O55 C56 H56B . . 109.5 ?
    H56A C56 H56B . . 109.5 ?
    O55 C56 H56C . . 109.5 ?
    H56A C56 H56C . . 109.5 ?
    H56B C56 H56C . . 109.5 ?
loop_
    _geom_torsion_atom_site_label_1
    _geom_torsion_atom_site_label_2
    _geom_torsion_atom_site_label_3
    _geom_torsion_atom_site_label_4
    _geom_torsion_site_symmetry_1
    _geom_torsion_site_symmetry_2
    _geom_torsion_site_symmetry_3
    _geom_torsion_site_symmetry_4
    _geom_torsion
    _geom_torsion_publ_flag
    C12 C1 C2 C3 . . . . 2.4(3) ?
    C13 C1 C2 C3 . . . . 176.23(19) ?
    C1 C2 C3 C7 . . . . -0.3(3) ?
    C1 C2 C3 N4 . . . . -179.91(18) ?
    C2 C3 N4 O5 . . . . 5.2(3) ?
    C7 C3 N4 O5 . . . . -174.49(19) ?
    C2 C3 N4 O6 . . . . -174.10(19) ?
    C7 C3 N4 O6 . . . . 6.2(3) ?
    C2 C3 C7 C8 . . . . -1.4(3) ?
    N4 C3 C7 C8 . . . . 178.24(18) ?
    C3 C7 C8 C12 . . . . 1.0(3) ?
    C3 C7 C8 N9 . . . . -178.24(18) ?
    C12 C8 N9 O11 . . . . -11.2(3) ?
    C7 C8 N9 O11 . . . . 168.04(19) ?
    C12 C8 N9 O10 . . . . 169.49(19) ?
    C7 C8 N9 O10 . . . . -11.2(3) ?
    C7 C8 C12 C1 . . . . 1.1(3) ?
    N9 C8 C12 C1 . . . . -179.67(18) ?
    C2 C1 C12 C8 . . . . -2.8(3) ?
    C13 C1 C12 C8 . . . . -177.25(18) ?
    C2 C1 C13 O14 . . . . -156.4(2) ?
    C12 C1 C13 O14 . . . . 17.7(3) ?
    C2 C1 C13 N15 . . . . 18.3(3) ?
    C12 C1 C13 N15 . . . . -167.64(19) ?
    O14 C13 N15 O16 . . . . -163.04(19) ?
    C1 C13 N15 O16 . . . . 22.3(3) ?
    O14 C13 N15 C22 . . . . -10.6(3) ?
    C1 C13 N15 C22 . . . . 174.73(19) ?
    C13 N15 O16 C17 . . . . 116.3(2) ?
    C22 N15 O16 C17 . . . . -39.5(2) ?
    N15 O16 C17 C18 . . . . 148.95(18) ?
    N15 O16 C17 C21 . . . . 36.3(2) ?
    O16 C17 C18 C19 . . . . -105.7(2) ?
    C21 C17 C18 C19 . . . . 6.4(3) ?
    C17 C18 C19 C20 . . . . 1.9(3) ?
    C18 C19 C20 C21 . . . . -9.1(3) ?
    O16 C17 C21 C20 . . . . 104.78(19) ?
    C18 C17 C21 C20 . . . . -11.5(2) ?
    O16 C17 C21 C22 . . . . -20.9(2) ?
    C18 C17 C21 C22 . . . . -137.14(19) ?
    C19 C20 C21 C17 . . . . 12.2(2) ?
    C19 C20 C21 C22 . . . . 128.3(2) ?
    C13 N15 C22 C23 . . . . 106.4(2) ?
    O16 N15 C22 C23 . . . . -98.2(2) ?
    C13 N15 C22 C21 . . . . -130.1(2) ?
    O16 N15 C22 C21 . . . . 25.4(2) ?
    C17 C21 C22 N15 . . . . -1.6(2) ?
    C20 C21 C22 N15 . . . . -118.4(2) ?
    C17 C21 C22 C23 . . . . 121.1(2) ?
    C20 C21 C22 C23 . . . . 4.3(3) ?
    N15 C22 C23 O24 . . . . -169.9(2) ?
    C21 C22 C23 O24 . . . . 72.7(3) ?
    N15 C22 C23 O25 . . . . 11.2(3) ?
    C21 C22 C23 O25 . . . . -106.3(2) ?
    O24 C23 O25 C26 . . . . 1.0(3) ?
    C22 C23 O25 C26 . . . . 179.9(2) ?
    C42 C31 C32 C33 . . . . 2.2(3) ?
    C43 C31 C32 C33 . . . . 176.5(2) ?
    C31 C32 C33 C37 . . . . 0.6(3) ?
    C31 C32 C33 N34 . . . . -179.63(18) ?
    C37 C33 N34 O35 . . . . -174.67(19) ?
    C32 C33 N34 O35 . . . . 5.6(3) ?
    C37 C33 N34 O36 . . . . 5.6(3) ?
    C32 C33 N34 O36 . . . . -174.15(19) ?
    C32 C33 C37 C38 . . . . -2.4(3) ?
    N34 C33 C37 C38 . . . . 177.81(18) ?
    C33 C37 C38 C42 . . . . 1.5(3) ?
    C33 C37 C38 N39 . . . . -178.77(18) ?
    C42 C38 N39 O41 . . . . -13.0(3) ?
    C37 C38 N39 O41 . . . . 167.26(19) ?
    C42 C38 N39 O40 . . . . 167.13(19) ?
    C37 C38 N39 O40 . . . . -12.6(3) ?
    C37 C38 C42 C31 . . . . 1.2(3) ?
    N39 C38 C42 C31 . . . . -178.54(18) ?
    C32 C31 C42 C38 . . . . -3.0(3) ?
    C43 C31 C42 C38 . . . . -177.91(19) ?
    C32 C31 C43 O44 . . . . -154.8(2) ?
    C42 C31 C43 O44 . . . . 19.7(3) ?
    C32 C31 C43 N45 . . . . 20.6(3) ?
    C42 C31 C43 N45 . . . . -164.86(19) ?
    O44 C43 N45 O46 . . . . -164.20(19) ?
    C31 C43 N45 O46 . . . . 20.4(3) ?
    O44 C43 N45 C52 . . . . -10.7(3) ?
    C31 C43 N45 C52 . . . . 173.9(2) ?
    C43 N45 O46 C47 . . . . 118.3(2) ?
    C52 N45 O46 C47 . . . . -38.5(2) ?
    N45 O46 C47 C48 . . . . 148.66(18) ?
    N45 O46 C47 C51 . . . . 36.3(2) ?
    O46 C47 C48 C49 . . . . -103.5(2) ?
    C51 C47 C48 C49 . . . . 8.1(3) ?
    C47 C48 C49 C50 . . . . -0.2(3) ?
    C48 C49 C50 C51 . . . . -7.8(3) ?
    O46 C47 C51 C50 . . . . 103.0(2) ?
    C48 C47 C51 C50 . . . . -12.3(3) ?
    O46 C47 C51 C52 . . . . -21.7(2) ?
    C48 C47 C51 C52 . . . . -137.0(2) ?
    C49 C50 C51 C47 . . . . 12.0(3) ?
    C49 C50 C51 C52 . . . . 127.5(2) ?
    C43 N45 C52 C53 . . . . 104.7(2) ?
    O46 N45 C52 C53 . . . . -99.0(2) ?
    C43 N45 C52 C51 . . . . -132.6(2) ?
    O46 N45 C52 C51 . . . . 23.7(2) ?
    C47 C51 C52 N45 . . . . -0.1(2) ?
    C50 C51 C52 N45 . . . . -116.2(2) ?
    C47 C51 C52 C53 . . . . 122.8(2) ?
    C50 C51 C52 C53 . . . . 6.7(3) ?
    N45 C52 C53 O54 . . . . -168.0(2) ?
    C51 C52 C53 O54 . . . . 74.7(3) ?
    N45 C52 C53 O55 . . . . 13.8(3) ?
    C51 C52 C53 O55 . . . . -103.5(2) ?
    O54 C53 O55 C56 . . . . -0.4(3) ?
    C52 C53 O55 C56 . . . . 177.8(2) ?
loop_
    _geom_hbond_atom_site_label_D
    _geom_hbond_atom_site_label_H
    _geom_hbond_atom_site_label_A
    _geom_hbond_site_symmetry_A
    _geom_hbond_distance_DH
    _geom_hbond_distance_HA
    _geom_hbond_distance_DA
    _geom_hbond_angle_DHA
    C17 H17 O11 2_756 0.98 2.40 3.064(3) 124
    C47 H47 O41 2_666 0.98 2.45 3.083(3) 122
data_global
_journal_date_recd_electronic     2009-02-14
_journal_date_accepted     2009-04-02
_journal_name_full     'Acta Crystallographica, Section E'
_journal_year     2009
_journal_volume     65
_journal_issue      5
_journal_page_first     o992
_journal_page_last     o993
_journal_paper_category     QO
_journal_coeditor_code     KP2206
_publ_contact_author_name     'Carlos A. D. Sousa'
_publ_contact_author_address
;
Centro de Investiga\,c\~ao em Qu\'imica, Departamento de Qu\'imica,
Faculdade de Ci\^encias, Universidade do Porto,
Rua do Campo Alegre, 687, 4169-007 Porto, Portugal
;
_publ_contact_author_email     'carlos.sousa@fc.up.pt'
_publ_contact_author_fax     '+351 226082959'
_publ_contact_author_phone     '+351 226082864'
_publ_section_title
;
(1<i>RS</i>,4<i>RS</i>,5<i>RS</i>)-Methyl 2-(3,5-dinitrobenzoyl)-2-oxa-3-
azabicyclo[3.3.0]oct-7-ene-4-carboxylate
;
loop_
    _publ_author_name
    _publ_author_footnote
    _publ_author_address
    'Sousa, Carlos A. D.' .
;
Centro de Investiga\,c\~ao em Qu\'imica, Departamento de Qu\'imica,
Faculdade de Ci\^encias, Universidade do Porto,
Rua do Campo Alegre, 687, 4169-007 Porto, Portugal
;
    'Rodr\'iguez-Borges, Jos\'e E.' .
;
Centro de Investiga\,c\~ao em Qu\'imica, Departamento de Qu\'imica,
Faculdade de Ci\^encias, Universidade do Porto,
Rua do Campo Alegre, 687, 4169-007 Porto, Portugal
;
    'Vale, M. Lu\'isa C.' .
;
Centro de Investiga\,c\~ao em Qu\'imica, Departamento de Qu\'imica,
Faculdade de Ci\^encias, Universidade do Porto,
Rua do Campo Alegre, 687, 4169-007 Porto, Portugal
;
    'Garcia-Mera, Xerardo' .
;
Departamento de Qu\'imica Org\'anica, Facultade de Farmacia,
Universidade de Santiago de Compostela, E-15782 Santiago de Compostela, Spain
;
