# Supplementary material for: (1RS,4RS,5RS)-Methyl 2-(3,5-dinitro­benzo­yl)-2-oxa-3-aza­bicyclo­[3.3.0]oct-7-ene-4-carboxyl­ate
Source: Acta Crystallogr Sect E Struct Rep Online. 2009 Apr 8;65(Pt 5):o992–3. doi: 10.1107/S160053680901246X (PMC2977685; doi:10.1107/S160053680901246X)
Supplement: Supplementary file 2 [file e-65-0o992-Isup2.hkl]

#
# h,k,l, Fc-squared, Fo-squared, sigma(Fo-squared) and status flag
#
data_I
_shelx_title ' gg02gg1n in P-1'
_shelx_refln_list_code          4
_shelx_F_calc_maximum      245.73
_exptl_crystal_F_000       752.00
_reflns_d_resolution_high  0.8100
 
loop_
 _symmetry_equiv_pos_as_xyz
 'x, y, z'
 '-x, -y, -z'
 
_cell_length_a     8.7157
_cell_length_b    10.8269
_cell_length_c    17.0677
_cell_angle_alpha  79.881
_cell_angle_beta   77.773
_cell_angle_gamma  78.281
 
_shelx_F_squared_multiplier     1.000
 
loop_
 _refln_index_h
 _refln_index_k
 _refln_index_l
 _refln_F_squared_calc
 _refln_F_squared_meas
 _refln_F_squared_sigma
 _refln_observed_status
   1   0   0      852.15      897.25      8.95 o
   2   0   0     4292.94     4021.98     35.66 o
   3   0   0      348.97      352.83      6.24 o
   4   0   0     1837.74     1937.34     21.42 o
   5   0   0      111.00      113.03      4.73 o
   6   0   0       55.06       66.97      6.17 o
   7   0   0        0.32       47.82      7.25 o
   8   0   0       17.06       33.52      8.63 o
   9   0   0      107.99      129.16     13.17 o
  10   0   0        0.19        0.95      8.95 o
 -10   1   0      242.34      208.86     17.89 o
  -9   1   0        7.42        5.54      9.07 o
  -8   1   0      504.93      474.87     24.45 o
  -7   1   0       17.44       15.31      6.74 o
  -6   1   0      102.45      107.93      6.43 o
  -5   1   0      203.70      197.77      7.12 o
  -4   1   0     1268.04     1271.63     16.70 o
  -3   1   0        7.21        5.36      2.14 o
  -2   1   0      224.39      288.12      4.91 o
  -1   1   0     1195.94     1014.88     11.78 o
   0   1   0       38.27       28.73      1.13 o
   1   1   0       84.55       76.68      1.76 o
   2   1   0     1641.52     1624.33     15.75 o
   3   1   0      495.46      457.16      6.24 o
   4   1   0     1458.73     1427.75     17.26 o
   5   1   0       26.95       25.77      3.02 o
   6   1   0     2283.64     2478.93     36.98 o
   7   1   0       27.95       26.40      5.48 o
   8   1   0      809.23      785.55     25.83 o
   9   1   0        1.02        0.44      6.99 o
  10   1   0      156.39      157.58     15.06 o
  -9   2   0       28.07       35.60     10.65 o
  -8   2   0       17.37       16.95      8.44 o
  -7   2   0      105.40      110.32      9.89 o
  -6   2   0      835.19      784.66     18.46 o
  -5   2   0      667.29      648.13     14.87 o
  -4   2   0      546.45      951.44     15.06 o
  -3   2   0      128.46      112.40      4.47 o
  -2   2   0    60385.50    59572.29    552.43 o
  -1   2   0       95.50       87.26      3.02 o
   0   2   0     1863.69     1693.13     19.28 o
   1   2   0     7000.63     6555.73     80.39 o
   2   2   0       33.62       50.15      2.02 o
   3   2   0      411.25      485.64      6.49 o
   4   2   0      282.05      330.59      6.68 o
   5   2   0       11.90       12.85      2.58 o
   6   2   0       72.08       64.96      5.23 o
   7   2   0      355.47      373.12     13.48 o
   8   2   0        7.84       11.97      7.18 o
   9   2   0       90.06       90.79     11.21 o
  10   2   0        0.00        5.23      8.25 o
  -9   3   0        6.95       15.81      9.77 o
  -8   3   0      104.29       90.22     10.40 o
  -7   3   0      168.33      157.07     11.72 o
  -6   3   0       66.46       69.31      8.44 o
  -5   3   0      320.03      299.59     11.21 o
  -4   3   0     1117.54     1180.84     19.41 o
  -3   3   0       22.23       17.33      3.53 o
  -2   3   0      200.71      184.86      5.36 o
  -1   3   0      299.08      346.40      6.30 o
   0   3   0      180.08      171.69      4.47 o
   1   3   0      200.27      191.35      4.16 o
   2   3   0      826.01      789.77      9.51 o
   3   3   0      483.12      456.72      5.92 o
   4   3   0       22.03       17.14      2.46 o
   5   3   0      165.54      173.01      4.91 o
   6   3   0        1.13        2.08      2.96 o
   7   3   0       50.26       45.87      6.36 o
   8   3   0       49.79       49.21      8.51 o
   9   3   0        0.32        0.00      6.99 o
  10   3   0       93.44       95.64     12.35 o
  -9   4   0        1.68        0.63      9.58 o
  -8   4   0        7.39        9.95      8.19 o
  -7   4   0       54.17       49.21      9.26 o
  -6   4   0       49.58       36.67      6.93 o
  -5   4   0       50.68       51.85      6.74 o
  -4   4   0     5143.87     5571.08     74.85 o
  -3   4   0     1274.37     1270.62     20.22 o
  -2   4   0     3901.78     3694.92     50.03 o
  -1   4   0      284.24      267.20      6.55 o
   0   4   0     3318.64     3216.91     38.50 o
   1   4   0       12.25       17.39      2.08 o
   2   4   0     4098.41     4215.03     45.99 o
   3   4   0     1592.25     1701.20     18.96 o
   4   4   0      420.74      390.69      6.49 o
   5   4   0      340.06      327.81      7.25 o
   6   4   0       44.10       85.43      4.91 o
   7   4   0       70.32       69.05      6.74 o
   8   4   0      260.82      256.18     13.92 o
   9   4   0        7.55        0.50      6.68 o
  10   4   0        5.91       20.60      9.39 o
  -8   5   0       23.28        8.82      8.38 o
  -7   5   0       83.34       88.21     10.96 o
  -6   5   0      637.20      585.32     20.73 o
  -5   5   0       87.81       86.00      8.13 o
  -4   5   0       24.75       13.29      4.91 o
  -3   5   0       93.07      105.34      6.36 o
  -2   5   0      251.30      249.37      8.57 o
  -1   5   0      118.78      130.74      5.42 o
   0   5   0      659.73      602.45     11.40 o
   1   5   0     1035.20     1105.11     15.69 o
   2   5   0        6.52       12.41      2.02 o
   3   5   0        1.44        2.14      2.02 o
   4   5   0      123.27      123.87      4.47 o
   5   5   0        7.08        7.43      2.65 o
   6   5   0       10.40        5.23      3.40 o
   7   5   0      426.09      408.78     12.10 o
   8   5   0       17.88       16.63      6.93 o
   9   5   0        2.54        5.17      7.06 o
  10   5   0      140.64      129.73     13.04 o
  -8   6   0       82.42      107.23     13.42 o
  -7   6   0      103.61      140.25     13.11 o
  -6   6   0      568.88      559.11     21.17 o
  -5   6   0      225.81      223.98     11.78 o
  -4   6   0       12.57       11.59      5.99 o
  -3   6   0       85.79       87.70      6.43 o
  -2   6   0     3709.93     3613.77     52.61 o
  -1   6   0     1488.30     1429.01     21.99 o
   0   6   0     2462.88     2503.06     35.60 o
   1   6   0       66.29       71.83      3.84 o
   2   6   0      471.69      502.21      9.77 o
   3   6   0      180.35      198.72      5.67 o
   4   6   0      295.28      291.84      7.31 o
   5   6   0       63.21       60.93      4.22 o
   6   6   0        0.00       17.89      4.16 o
   7   6   0        2.50        2.96      4.16 o
   8   6   0       97.10       96.15      8.44 o
   9   6   0        0.56        3.40      7.31 o
  10   6   0       16.20       17.33      8.57 o
  -7   7   0       71.36       79.45     13.04 o
  -6   7   0      161.01      163.25     13.48 o
  -5   7   0      279.47      277.22     13.42 o
  -4   7   0      131.91      148.31      9.95 o
  -3   7   0      335.12      364.74     12.22 o
  -2   7   0      618.04      605.29     15.18 o
  -1   7   0      104.27      122.36      7.12 o
   0   7   0      119.49      131.11      5.92 o
   1   7   0      153.44      168.22      7.69 o
   2   7   0      752.53      709.69     13.11 o
   3   7   0      547.32      518.22      9.58 o
   4   7   0      494.01      523.19     10.65 o
   5   7   0      147.71      143.65      5.99 o
   6   7   0       18.24       21.11      4.60 o
   7   7   0       43.89       67.23      7.06 o
   8   7   0      264.09      251.83     12.22 o
   9   7   0       30.19       32.01      8.63 o
  -7   8   0        1.75       21.99     13.11 o
  -6   8   0       16.67       25.14     13.48 o
  -5   8   0        2.11       12.47      7.88 o
  -4   8   0     1319.10     1240.76     28.29 o
  -3   8   0       87.76       87.89      7.56 o
  -2   8   0      390.32      419.74     11.97 o
  -1   8   0      198.87      213.65      9.01 o
   0   8   0      674.80      664.01     13.74 o
   1   8   0      528.55      492.01     12.98 o
   2   8   0       15.14       24.70      4.03 o
   3   8   0      165.22      147.43      5.54 o
   4   8   0      525.20      477.33     10.71 o
   5   8   0       57.96       67.67      5.48 o
   6   8   0     1319.95     1244.35     24.07 o
   7   8   0      114.02      124.69      8.95 o
   8   8   0        1.25        2.21      5.48 o
   9   8   0        5.13       18.52      7.31 o
  -6   9   0       14.23       14.37     12.79 o
  -5   9   0       87.89      125.06     19.22 o
  -4   9   0       15.33       32.83     10.33 o
  -3   9   0       63.63       58.66     10.96 o
  -2   9   0      356.63      373.37     15.94 o
  -1   9   0        8.11       20.16      5.36 o
   0   9   0      174.95      185.17      9.70 o
   1   9   0       77.10       70.25      6.99 o
   2   9   0        5.50        5.17      4.22 o
   3   9   0      267.43      299.02     10.02 o
   4   9   0       62.56       65.78      5.54 o
   5   9   0      125.69      134.07      8.32 o
   6   9   0      134.90      147.12      8.57 o
   7   9   0        8.92       12.03      5.73 o
   8   9   0      171.68      226.44     12.54 o
  -5  10   0        7.53       18.84     13.74 o
  -4  10   0      108.33       93.88     14.11 o
  -3  10   0      211.18      194.18     16.19 o
  -2  10   0      100.12      111.90     12.60 o
  -1  10   0        1.20        1.26      6.99 o
   0  10   0       78.80       81.15     10.77 o
   1  10   0      305.27      303.75     16.70 o
   2  10   0       35.08       26.34      6.74 o
   3  10   0      240.52      244.08     14.55 o
   4  10   0      132.36      129.85      9.89 o
   5  10   0       19.27       24.38      6.62 o
   6  10   0        4.81        1.20      5.99 o
   7  10   0       96.48      115.30      9.89 o
   8  10   0       39.85       56.83      8.69 o
  -4  11   0      129.35      169.42     22.05 o
  -3  11   0       58.07       49.52     11.40 o
  -2  11   0      330.64      315.53     24.38 o
  -1  11   0       98.06      135.08     17.52 o
   0  11   0      716.30      684.55     32.45 o
   1  11   0       42.90       45.80      9.70 o
   2  11   0       88.13       78.19      9.64 o
   3  11   0       31.77       36.29      9.32 o
   4  11   0      157.00      175.34     11.91 o
   5  11   0       64.41       73.15      9.01 o
   6  11   0       12.39       21.86      7.43 o
   7  11   0       94.14      100.93     10.33 o
  -2  12   0      168.25      165.77     21.11 o
  -1  12   0       12.50       10.02     11.28 o
   0  12   0      115.53      108.94     13.61 o
   1  12   0        4.26       15.50      7.25 o
   2  12   0        0.27        8.57      6.49 o
   3  12   0        2.98        8.44      6.74 o
   4  12   0       33.69       29.17      8.19 o
   5  12   0      160.83      163.18     12.60 o
   1  13   0       17.79        7.75      7.94 o
   2  13   0       41.74       27.53     10.27 o
   3  13   0        3.69        2.90      7.88 o
  -2 -13   1        3.60        5.10      7.88 o
  -1 -13   1        0.30        1.45      7.50 o
  -5 -12   1       51.72       46.75      9.01 o
  -4 -12   1        5.95        8.19      7.56 o
  -3 -12   1       48.69       45.99     10.14 o
  -2 -12   1        8.14        4.22      6.80 o
  -1 -12   1       10.61       17.39      8.63 o
   0 -12   1      181.33      170.62     15.88 o
   1 -12   1       23.18       19.59      9.77 o
   2 -12   1       28.01       27.53     13.42 o
  -6 -11   1       15.90        9.20      6.74 o
  -5 -11   1        8.33       11.28      6.49 o
  -4 -11   1      304.53      269.47     13.86 o
  -3 -11   1       17.33       16.70      7.81 o
  -2 -11   1      165.79      160.03     11.72 o
  -1 -11   1       51.97       52.74     10.02 o
   0 -11   1       17.36       30.49      9.14 o
   1 -11   1       29.87       17.26     11.28 o
   2 -11   1       13.42       13.36     11.28 o
   3 -11   1        5.37       11.66     11.91 o
   4 -11   1      109.39      108.37     19.47 o
  -7 -10   1        9.74       22.11      5.99 o
  -6 -10   1        1.46        0.69      5.61 o
  -5 -10   1      272.90      275.52     12.85 o
  -4 -10   1      220.60      203.51     11.53 o
  -3 -10   1      312.11      324.22     14.30 o
  -2 -10   1      729.03      681.15     24.00 o
  -1 -10   1      231.66      212.70     14.43 o
   0 -10   1      127.46      110.64     11.59 o
   1 -10   1        1.47        9.14      7.69 o
   2 -10   1       24.22       48.95     10.58 o
   3 -10   1        1.52        5.61      8.32 o
   4 -10   1       56.31       58.97     11.59 o
   5 -10   1       51.63       50.97     16.57 o
  -8  -9   1       14.78       13.99      6.55 o
  -7  -9   1        0.30        5.73      5.61 o
  -6  -9   1       26.94       22.05      6.17 o
  -5  -9   1       21.66       12.60      4.98 o
  -4  -9   1       70.11       60.55      5.99 o
  -3  -9   1       72.53       96.65      6.24 o
  -2  -9   1      538.71      514.69     16.82 o
  -1  -9   1      345.21      330.33     12.10 o
   0  -9   1      193.21      183.41      9.39 o
   1  -9   1      305.02      289.00     13.92 o
   2  -9   1       20.71       33.39      8.76 o
   3  -9   1      134.16      125.38     12.98 o
   4  -9   1        5.73        8.95      8.82 o
   5  -9   1       44.91       42.15     15.06 o
   6  -9   1        2.65       14.62     13.11 o
  -9  -8   1       24.31       17.64      7.31 o
  -8  -8   1        4.84        4.47      5.36 o
  -7  -8   1       20.64       25.01      5.86 o
  -6  -8   1       13.00       31.88      5.29 o
  -5  -8   1      291.24      255.86      8.69 o
  -4  -8   1      172.29      148.19      6.68 o
  -3  -8   1        6.72        9.26      2.90 o
  -2  -8   1      242.42      257.19      9.14 o
  -1  -8   1        7.20        8.88      3.97 o
   0  -8   1      861.57      850.38     17.45 o
   1  -8   1      120.04      119.96      8.06 o
   2  -8   1        3.46       21.99      5.48 o
   3  -8   1       98.79       97.28      9.89 o
   4  -8   1       17.31       19.34      7.69 o
   5  -8   1        0.05        9.26      8.06 o
   6  -8   1       96.37       87.45     17.20 o
   7  -8   1       24.63       31.75     15.06 o
  -9  -7   1       15.09        0.00      6.93 o
  -8  -7   1      243.20      228.39     11.34 o
  -7  -7   1      287.29      291.52     10.90 o
  -6  -7   1       10.19        7.62      3.72 o
  -5  -7   1       10.13       13.04      3.40 o
  -4  -7   1       29.13       48.95      4.10 o
  -3  -7   1        0.08        4.47      2.39 o
  -2  -7   1      405.39      388.93     10.14 o
  -1  -7   1      287.00      321.51      9.14 o
   0  -7   1      490.99      560.37     11.47 o
   1  -7   1       69.69       74.79      5.42 o
   2  -7   1      563.25      525.65     13.86 o
   3  -7   1       23.05       26.78      5.67 o
   4  -7   1      779.45      844.58     21.80 o
   5  -7   1      677.13      702.82     20.60 o
   6  -7   1       56.94       63.63     10.96 o
   7  -7   1        0.13       15.00     13.04 o
  -9  -6   1       38.08       27.72      8.13 o
  -8  -6   1       40.90       45.99      7.50 o
  -7  -6   1       34.00       36.16      4.85 o
  -6  -6   1        0.74        3.02      3.21 o
  -5  -6   1       92.24       90.66      4.54 o
  -4  -6   1      216.33      208.67      5.92 o
  -3  -6   1      113.07      118.20      4.79 o
  -2  -6   1       75.05       73.27      4.03 o
  -1  -6   1        1.98        0.32      2.58 o
   0  -6   1     1087.39     1155.45     17.58 o
   1  -6   1      455.35      522.81     12.47 o
   2  -6   1      157.66      202.43      9.51 o
   3  -6   1      276.11      297.57     10.71 o
   4  -6   1        7.45        9.77      5.54 o
   5  -6   1       45.30       58.03      7.81 o
   6  -6   1     1130.12     1045.13     29.61 o
   7  -6   1       44.24       34.40      9.51 o
   8  -6   1      184.57      164.32     20.92 o
 -10  -5   1      127.00      138.48     12.85 o
  -9  -5   1        1.02        3.09      6.99 o
  -8  -5   1       13.23       19.34      6.49 o
  -7  -5   1      266.96      248.93      8.76 o
  -6  -5   1        0.17        1.07      2.84 o
  -5  -5   1       28.18       26.78      3.02 o
  -4  -5   1     1235.94     1330.29     19.91 o
  -3  -5   1        0.58        2.27      2.02 o
  -2  -5   1     4214.14     4477.07     52.61 o
  -1  -5   1      128.28      134.07      4.66 o
   0  -5   1     3129.76     3038.35     35.35 o
   1  -5   1        0.85        2.27      2.71 o
   2  -5   1        3.42       18.08      4.03 o
   3  -5   1      217.49      253.09      9.58 o
   4  -5   1       82.40       94.89      7.18 o
   5  -5   1      224.71      235.70     11.59 o
   6  -5   1        7.89        2.84      5.86 o
   7  -5   1      248.91      262.73     15.56 o
   8  -5   1      434.12      372.55     19.34 o
 -10  -4   1      135.53      141.01     13.36 o
  -9  -4   1        4.12        3.59      7.06 o
  -8  -4   1      235.91      268.53     13.61 o
  -7  -4   1       39.02       37.17      5.73 o
  -6  -4   1       43.05       61.11      4.10 o
  -5  -4   1      288.32      285.54      6.74 o
  -4  -4   1       89.61      109.75      4.98 o
  -3  -4   1      169.28      163.37      6.36 o
  -2  -4   1      164.81      174.90      5.17 o
  -1  -4   1      980.25      919.24     12.98 o
   0  -4   1      173.72      226.75      5.54 o
   1  -4   1        4.88       11.21      2.58 o
   2  -4   1     2562.52     2553.27     33.52 o
   3  -4   1     1111.69     1118.34     20.54 o
   4  -4   1     7036.29     7316.83     88.77 o
   5  -4   1        1.32        2.27      4.91 o
   6  -4   1     2045.27     1900.92     36.16 o
   7  -4   1      280.58      268.02     15.00 o
   8  -4   1       17.21       20.10      8.76 o
   9  -4   1       96.56       82.22     14.49 o
 -10  -3   1        0.23        5.67      8.38 o
  -9  -3   1       27.87       24.19      8.19 o
  -8  -3   1       16.42       11.40      6.80 o
  -7  -3   1      185.54      176.29      9.01 o
  -6  -3   1      627.80      684.80     12.98 o
  -5  -3   1        0.04       10.96      2.46 o
  -4  -3   1     5263.85     5864.37     74.35 o
  -3  -3   1     1061.44     1086.20     17.52 o
  -2  -3   1      956.64      979.16     16.00 o
  -1  -3   1       51.32       72.14      2.58 o
   0  -3   1    19233.83    18469.01    172.57 o
   1  -3   1       33.61       40.83      2.77 o
   2  -3   1     1054.47     1054.95     20.67 o
   3  -3   1       23.67       25.90      4.16 o
   4  -3   1       79.17       89.53      5.61 o
   5  -3   1      259.17      229.53      9.95 o
   6  -3   1      101.74       92.43      8.00 o
   7  -3   1       19.77        8.69      6.55 o
   8  -3   1        0.16        8.00      7.06 o
   9  -3   1       32.64       50.72     11.72 o
 -10  -2   1        5.70        5.80      8.82 o
  -9  -2   1        0.05        8.82      7.50 o
  -8  -2   1      220.11      224.80     13.42 o
  -7  -2   1       31.68       35.85      6.11 o
  -6  -2   1       78.01       80.21      4.73 o
  -5  -2   1      345.67      353.27      7.43 o
  -4  -2   1       10.58       19.22      1.95 o
  -3  -2   1     1108.06     1051.36     14.68 o
  -2  -2   1     1952.78     1901.55     27.60 o
  -1  -2   1     3533.81     3421.80     52.23 o
   0  -2   1    19782.17    18735.84    175.28 o
   1  -2   1     1790.40     1708.44     18.15 o
   2  -2   1    55355.86    54731.62    510.47 o
   3  -2   1        3.40        1.26      2.52 o
   4  -2   1     9868.44    10609.78    115.11 o
   5  -2   1      355.44      332.16     10.33 o
   6  -2   1     1575.65     1571.78     33.52 o
   7  -2   1       43.74       46.43      7.94 o
   8  -2   1      308.71      311.69     16.00 o
   9  -2   1        0.00        0.13      8.13 o
  10  -2   1      222.02      219.95     18.59 o
 -10  -1   1      217.12      231.92     17.07 o
  -9  -1   1       23.69       18.71      8.95 o
  -8  -1   1       48.44       62.69     11.47 o
  -7  -1   1      111.04      101.00      7.06 o
  -6  -1   1     2279.09     2533.24     33.27 o
  -5  -1   1        3.30        6.05      2.27 o
  -4  -1   1        9.53        2.65      1.58 o
  -3  -1   1       16.73       15.88      1.58 o
  -2  -1   1    17261.69    16676.21    165.14 o
  -1  -1   1     2964.66     2787.34     49.08 o
   0  -1   1      475.83      433.54      5.17 o
   1  -1   1      210.87      174.33      3.34 o
   2  -1   1      889.53      923.46     11.40 o
   3  -1   1     4187.30     3911.72     44.29 o
   4  -1   1       25.73       29.49      3.21 o
   5  -1   1       56.27       64.77      4.79 o
   6  -1   1        0.03        9.58      4.28 o
   7  -1   1       27.65       29.68      7.06 o
   8  -1   1      112.03      117.63     10.52 o
   9  -1   1        0.21       19.15      9.64 o
  10  -1   1      116.84       83.36     13.99 o
 -10   0   1        5.63        0.00      8.95 o
  -9   0   1       59.33       61.68     11.09 o
  -8   0   1      394.82      370.59     17.83 o
  -7   0   1      164.22      165.14      9.89 o
  -6   0   1      727.89      738.54     17.70 o
  -5   0   1      853.15      876.34     15.12 o
  -4   0   1      579.75      621.67      9.70 o
  -3   0   1      497.24      508.01      7.37 o
  -2   0   1      607.53      552.18      6.93 o
  -1   0   1      216.56      173.07      2.90 o
   1   0   1     1431.17     1512.24     15.25 o
   2   0   1    17301.79    15874.28    150.01 o
   3   0   1       19.71       13.55      2.27 o
   4   0   1       45.38       59.67      3.28 o
   5   0   1        3.25        3.15      2.90 o
   6   0   1      936.49      985.84     18.15 o
   7   0   1      552.01      500.13     16.95 o
   8   0   1      326.96      327.88     17.26 o
   9   0   1      453.09      431.65     21.23 o
  10   0   1       60.71       61.87     12.54 o
 -10   1   1      164.26      178.68     16.70 o
  -9   1   1        2.83        9.26      8.88 o
  -8   1   1      564.23      561.69     23.00 o
  -7   1   1      134.23      135.21      9.89 o
  -6   1   1      387.60      375.45     12.35 o
  -5   1   1      310.80      330.71      8.57 o
  -4   1   1      758.06      723.93     11.09 o
  -3   1   1     1132.12     1046.83     12.98 o
  -2   1   1    15540.89    16224.21    145.10 o
  -1   1   1      145.66      136.15      2.58 o
   0   1   1       60.24       27.34      1.13 o
   1   1   1     1170.10     1096.22     10.65 o
   2   1   1        2.06        3.02      1.01 o
   3   1   1      413.65      371.29      5.23 o
   4   1   1      188.43      191.66      4.47 o
   5   1   1        7.98       16.89      2.58 o
   6   1   1       93.60       96.33      6.74 o
   7   1   1       14.02       12.60      4.91 o
   8   1   1       33.91       40.95      8.88 o
   9   1   1       31.45       27.28      9.58 o
  10   1   1      147.79      153.04     15.06 o
  -9   2   1      170.97      155.75     15.37 o
  -8   2   1        2.36        2.52      7.37 o
  -7   2   1       45.59       43.28      7.75 o
  -6   2   1       22.82       18.21      4.91 o
  -5   2   1      726.15      718.95     14.24 o
  -4   2   1      146.45      136.53      6.11 o
  -3   2   1       10.52        9.14      2.52 o
  -2   2   1     5987.81     6102.97     60.17 o
  -1   2   1     1365.80     1293.87     13.67 o
   0   2   1       58.98       53.43      2.46 o
   1   2   1     1193.91     1084.25     10.90 o
   2   2   1     1012.42      980.99      9.77 o
   3   2   1     2615.59     2711.42     26.08 o
   4   2   1     3154.66     3368.62     34.21 o
   5   2   1        0.61        3.78      2.27 o
   6   2   1      661.26      690.03     13.42 o
   7   2   1      134.01      139.37      7.81 o
   8   2   1      752.80      723.99     24.32 o
   9   2   1        0.74        6.43      7.69 o
  10   2   1       59.74       42.91     10.96 o
  -9   3   1        2.91        4.85      9.32 o
  -8   3   1        4.45        5.73      8.82 o
  -7   3   1        5.55        1.64      6.11 o
  -6   3   1       74.36       86.25      7.56 o
  -5   3   1      261.28      259.83     10.27 o
  -4   3   1     2459.14     2483.09     36.86 o
  -3   3   1      248.48      214.66      6.36 o
  -2   3   1     3486.75     3272.03     38.05 o
  -1   3   1       55.24       54.69      2.90 o
   0   3   1      335.23      316.73      5.42 o
   1   3   1      364.49      372.61      5.54 o
   2   3   1      493.26      496.04      6.30 o
   3   3   1       17.68       25.20      1.89 o
   4   3   1       20.45       22.11      2.46 o
   5   3   1      161.34      209.43      6.36 o
   6   3   1      641.15      604.60     13.23 o
   7   3   1       65.69       63.95      6.99 o
   8   3   1        2.48       77.50      9.32 o
   9   3   1      108.04      137.73     12.35 o
  10   3   1        2.26        2.39      8.00 o
  -9   4   1        3.97        6.74     10.14 o
  -8   4   1      249.13      238.41     18.02 o
  -7   4   1      173.48      172.13     12.66 o
  -6   4   1      207.56      223.73     12.92 o
  -5   4   1       75.02       82.03      7.94 o
  -4   4   1     1309.87     1604.61     29.80 o
  -3   4   1       93.29       90.98      5.42 o
  -2   4   1     3470.67     3482.41     43.98 o
  -1   4   1      114.20      112.21      4.28 o
   0   4   1      101.13       71.89      3.47 o
   1   4   1      379.86      374.38      7.81 o
   2   4   1      756.86      811.63     11.15 o
   3   4   1     2733.35     2763.52     33.77 o
   4   4   1      221.63      217.37      5.23 o
   5   4   1       11.64       19.41      2.84 o
   6   4   1     1517.66     1556.73     21.30 o
   7   4   1        0.01       12.03      5.17 o
   8   4   1      678.54      658.09     22.37 o
   9   4   1       78.81       80.90     10.33 o
  10   4   1      300.80      309.04     18.21 o
  -8   5   1       24.61       26.84     10.27 o
  -7   5   1        0.95        1.32      6.55 o
  -6   5   1      422.62      450.36     19.41 o
  -5   5   1      393.60      395.42     14.37 o
  -4   5   1     1377.84     1326.06     24.38 o
  -3   5   1      277.06      317.29      9.77 o
  -2   5   1      539.72      535.92     11.66 o
  -1   5   1       14.37       22.93      3.15 o
   0   5   1       25.51       30.94      3.40 o
   1   5   1      118.89      122.99      4.60 o
   2   5   1      682.79      677.30     10.27 o
   3   5   1      287.56      247.23      6.17 o
   4   5   1      248.61      273.13      6.30 o
   5   5   1       88.73       97.47      4.22 o
   6   5   1      642.72      641.83     11.40 o
   7   5   1       44.65       38.56      5.61 o
   8   5   1        6.96       27.22      7.50 o
   9   5   1       25.44       24.63      8.25 o
  10   5   1        1.99        0.00      8.06 o
  -8   6   1       14.05       30.75     11.59 o
  -7   6   1       39.13       45.36      9.95 o
  -6   6   1      179.49      171.88     12.92 o
  -5   6   1        5.17       20.92      6.68 o
  -4   6   1      571.49      536.86     16.44 o
  -3   6   1      123.77      141.76      7.88 o
  -2   6   1     1866.41     1841.76     27.41 o
  -1   6   1      318.62      320.38      8.88 o
   0   6   1       38.55       47.63      4.47 o
   1   6   1      215.30      228.27      6.68 o
   2   6   1      311.38      294.17      6.36 o
   3   6   1        1.49        1.39      2.27 o
   4   6   1      731.80      741.63     11.97 o
   5   6   1        9.64       12.92      2.90 o
   6   6   1     1342.34     1323.23     22.18 o
   7   6   1       74.83       88.14      7.56 o
   8   6   1      160.59      152.79     10.21 o
   9   6   1        2.52        3.09      6.62 o
  10   6   1        5.58        2.08      7.88 o
  -7   7   1       86.21       82.79     12.22 o
  -6   7   1      548.08      561.06     22.30 o
  -5   7   1      354.41      417.16     16.63 o
  -4   7   1      818.96      822.78     21.55 o
  -3   7   1        4.55       14.55      5.29 o
  -2   7   1      460.50      432.40     11.66 o
  -1   7   1      109.80      109.25      6.11 o
   0   7   1       62.49       60.42      4.85 o
   1   7   1      128.69      133.57      6.24 o
   2   7   1        9.80       10.84      2.46 o
   3   7   1      293.23      291.96      6.74 o
   4   7   1      412.77      396.43      8.76 o
   5   7   1      107.79      102.19      4.66 o
   6   7   1       19.53        9.89      4.54 o
   7   7   1      178.12      190.27     10.33 o
   8   7   1        5.10        8.76      5.67 o
   9   7   1       99.68      117.82     11.53 o
  -7   8   1      118.70      113.09     18.84 o
  -6   8   1       66.01      116.43     18.46 o
  -5   8   1      126.14       92.81     11.28 o
  -4   8   1       41.53       60.36      8.32 o
  -3   8   1       30.18       21.30      5.73 o
  -2   8   1      657.64      645.23     14.93 o
  -1   8   1       10.96       12.29      4.16 o
   0   8   1      245.17      226.50      8.82 o
   1   8   1       77.25       77.50      5.61 o
   2   8   1      480.16      478.40     11.34 o
   3   8   1       41.76       45.62      3.53 o
   4   8   1      244.28      263.80      7.62 o
   5   8   1      154.02      137.92      7.81 o
   6   8   1       40.67       54.50      6.87 o
   7   8   1      366.50      384.52     14.55 o
   8   8   1       10.15       14.49      6.11 o
   9   8   1       86.49      103.96     10.21 o
  -6   9   1       91.38       94.70     19.03 o
  -5   9   1        0.51        2.65     10.08 o
  -4   9   1        3.09       10.65      9.01 o
  -3   9   1      202.63      191.98     15.18 o
  -2   9   1        0.12        6.99      5.29 o
  -1   9   1      345.33      329.83     11.59 o
   0   9   1      127.46      142.58      7.62 o
   1   9   1       17.96       20.73      4.73 o
   2   9   1      664.68      628.10     15.25 o
   3   9   1       85.62      113.85      7.06 o
   4   9   1     2227.21     2182.36     37.99 o
   5   9   1      336.06      321.45     13.29 o
   6   9   1        0.65       12.79      5.10 o
   7   9   1        0.82        2.21      5.48 o
   8   9   1       41.73       52.42      8.19 o
  -5  10   1       31.65       28.29     15.06 o
  -4  10   1       90.45      107.68     14.05 o
  -3  10   1       62.59       79.95     12.41 o
  -2  10   1        0.16       11.91      8.44 o
  -1  10   1        6.56       13.92      8.06 o
   0  10   1      239.69      231.23     14.81 o
   1  10   1       45.07       29.61      7.06 o
   2  10   1       28.02       16.82      6.30 o
   3  10   1       22.86       28.79      6.80 o
   4  10   1      116.30      126.70      9.89 o
   5  10   1      341.63      371.10     15.18 o
   6  10   1       14.20        9.39      5.54 o
   7  10   1        1.48        5.86      6.11 o
   8  10   1       56.60       46.25      8.38 o
  -4  11   1       69.49      133.82     20.85 o
  -3  11   1        1.94        8.13      9.89 o
  -2  11   1      302.74      329.01     20.29 o
  -1  11   1       24.94       42.15     10.14 o
   0  11   1      317.28      328.07     22.93 o
   1  11   1       76.32       76.99      9.64 o
   2  11   1       66.37       62.37      9.70 o
   3  11   1       26.03       15.88      6.74 o
   4  11   1     1036.67     1014.57     27.34 o
   5  11   1       11.24       12.79      6.74 o
   6  11   1      282.24      336.64     13.67 o
   7  11   1        0.13        9.83      7.06 o
  -2  12   1      492.74      453.57     30.75 o
  -1  12   1        8.47       13.86     11.97 o
   0  12   1      861.67      839.98     31.57 o
   1  12   1      121.42      126.89     12.16 o
   2  12   1      110.54      118.20     11.91 o
   3  12   1        8.08        7.25      6.99 o
   4  12   1      112.66      145.23     12.16 o
   5  12   1      142.37      132.56     11.91 o
   6  12   1        2.84        9.89      6.68 o
   0  13   1       16.11       18.33      8.82 o
   1  13   1        0.03        1.64      7.06 o
   2  13   1      486.95      511.66     21.93 o
   3  13   1        6.03        1.39      7.12 o
  -5 -12   2        1.89        0.88      6.93 o
  -4 -12   2       11.63       13.17      7.18 o
  -3 -12   2       26.69       17.83      7.75 o
  -2 -12   2       60.55       54.06      9.83 o
  -1 -12   2        7.69        2.14      8.00 o
   0 -12   2       72.32       83.23     12.85 o
   1 -12   2       13.60       12.98      9.07 o
   2 -12   2       20.18       17.70     10.14 o
  -6 -11   2       85.99       95.70      9.70 o
  -5 -11   2        1.41       13.36      6.43 o
  -4 -11   2       50.52       33.52      8.76 o
  -3 -11   2       39.73       37.42      7.43 o
  -2 -11   2       63.16       56.45      9.83 o
  -1 -11   2       10.67       10.21      7.81 o
   0 -11   2      105.80      115.17     12.98 o
   1 -11   2        7.98       10.21      8.32 o
   2 -11   2       11.94        0.63     10.58 o
   3 -11   2       12.43       18.02     12.73 o
  -7 -10   2        1.84        5.29      5.23 o
  -6 -10   2       80.42       82.10      8.32 o
  -5 -10   2      151.25      145.98     10.02 o
  -4 -10   2       16.35       20.10      7.43 o
  -3 -10   2        4.33       14.81      5.99 o
  -2 -10   2      253.44      244.27     14.55 o
  -1 -10   2        2.13        2.90      6.05 o
   0 -10   2      287.56      260.59     16.00 o
   1 -10   2       18.25       18.96     10.40 o
   2 -10   2       95.75      109.94     12.47 o
   3 -10   2       15.84       20.41      9.58 o
   4 -10   2       32.56       45.68     11.53 o
   5 -10   2        1.78       10.96     13.29 o
  -8  -9   2        2.21        3.72      5.67 o
  -7  -9   2        0.99        6.36      4.79 o
  -6  -9   2      804.22      714.66     19.91 o
  -5  -9   2       36.33       36.61      5.61 o
  -4  -9   2        2.73        6.80      4.98 o
  -3  -9   2        3.71        3.78      4.03 o
  -2  -9   2        8.44        7.37      5.29 o
  -1  -9   2       45.44       46.31      6.11 o
   0  -9   2        3.26        4.54      5.04 o
   1  -9   2      124.69      118.70     11.21 o
   2  -9   2       21.73       27.97      8.44 o
   3  -9   2      349.76      372.99     19.66 o
   4  -9   2       49.08       85.06     12.47 o
   5  -9   2        4.14        0.82      8.13 o
   6  -9   2       19.69       55.63     16.57 o
  -8  -8   2      125.76      107.93      8.69 o
  -7  -8   2      179.23      199.03     10.40 o
  -6  -8   2      609.40      552.49     12.85 o
  -5  -8   2        0.04       21.80      4.16 o
  -4  -8   2        0.68       10.40      3.65 o
  -3  -8   2      294.77      266.45      7.50 o
  -2  -8   2      207.24      216.55      7.25 o
  -1  -8   2      124.46      112.02      6.55 o
   0  -8   2        0.05        3.59      3.65 o
   1  -8   2       13.96        9.51      4.47 o
   2  -8   2        3.48        8.51      5.67 o
   3  -8   2       10.28       12.47      6.68 o
   4  -8   2       84.61       72.90     11.59 o
   5  -8   2       73.54       53.05     11.09 o
   6  -8   2        0.91        0.69     10.96 o
   7  -8   2       81.32       89.72     18.96 o
  -9  -7   2       12.95       22.93      7.81 o
  -8  -7   2       70.51       65.71      7.31 o
  -7  -7   2        0.24        6.62      4.54 o
  -6  -7   2        0.46        3.28      3.34 o
  -5  -7   2       61.14       57.02      4.10 o
  -4  -7   2      118.36      109.88      5.23 o
  -3  -7   2      197.47      199.41      6.36 o
  -2  -7   2      101.99      113.09      5.10 o
  -1  -7   2      653.53      638.81     12.79 o
   0  -7   2       17.80       32.57      4.22 o
   1  -7   2        5.57        6.55      3.65 o
   2  -7   2       26.50       23.31      5.42 o
   3  -7   2      177.02      165.32      8.95 o
   4  -7   2        7.18       18.46      6.17 o
   5  -7   2       95.45       91.86      9.26 o
   6  -7   2       40.50       15.63      9.95 o
   7  -7   2        4.03        9.45     11.97 o
  -9  -6   2        0.88        2.33      6.62 o
  -8  -6   2      263.92      259.52     12.54 o
  -7  -6   2      276.44      281.57      9.07 o
  -6  -6   2       35.08       52.17      4.22 o
  -5  -6   2       54.86       41.77      4.54 o
  -4  -6   2       11.28        9.89      3.65 o
  -3  -6   2       55.06       64.64      3.78 o
  -2  -6   2     1070.16     1128.17     16.19 o
  -1  -6   2      350.92      353.08      8.25 o
   0  -6   2      291.71      293.60      6.62 o
   1  -6   2       99.54      102.26      5.86 o
   2  -6   2      697.21      702.95     15.31 o
   3  -6   2       28.75       29.42      5.54 o
   4  -6   2      464.12      454.58     15.12 o
   5  -6   2       90.10       85.12      8.38 o
   6  -6   2     1137.55     1097.23     27.34 o
   7  -6   2      106.08      109.31     12.22 o
   8  -6   2     1636.07     1426.62     45.68 o
  -9  -5   2       60.60       77.06     10.27 o
  -8  -5   2       23.45       30.87      7.12 o
  -7  -5   2      170.87      186.49      7.88 o
  -6  -5   2      126.04      125.06      4.98 o
  -5  -5   2        0.00        3.34      3.21 o
  -4  -5   2     1100.68     1165.47     23.00 o
  -3  -5   2      208.03      204.45      6.68 o
  -2  -5   2     1827.63     2016.41     27.28 o
  -1  -5   2       70.30       81.78      4.16 o
   0  -5   2     4533.59     4468.88     49.90 o
   1  -5   2      182.70      190.40      6.17 o
   2  -5   2     6227.55     6080.67     73.97 o
   3  -5   2      367.65      366.25     11.15 o
   4  -5   2      472.74      461.32     14.49 o
   5  -5   2       13.94       12.41      5.80 o
   6  -5   2       86.78      123.49      9.51 o
   7  -5   2      482.12      465.54     19.85 o
   8  -5   2       96.48      101.88     12.35 o
 -10  -4   2      289.35      311.06     17.45 o
  -9  -4   2      108.86      115.49     10.96 o
  -8  -4   2      189.20      198.84     11.78 o
  -7  -4   2       17.98       19.09      4.54 o
  -6  -4   2       12.15       11.03      3.02 o
  -5  -4   2      831.61      765.89     15.37 o
  -4  -4   2      145.84      136.66      5.23 o
  -3  -4   2      188.75      217.93      6.99 o
  -2  -4   2      409.83      455.40     12.03 o
  -1  -4   2     1219.35     1099.81     13.67 o
   0  -4   2     3152.39     3019.89     32.20 o
   1  -4   2       88.94       86.19      4.28 o
   2  -4   2     1016.98     1059.18     17.26 o
   3  -4   2       45.57       43.79      4.91 o
   4  -4   2     6819.85     6849.20     90.29 o
   5  -4   2       28.99       36.92      6.43 o
   6  -4   2     3634.67     3623.04     59.29 o
   7  -4   2       55.45       48.51      9.20 o
   8  -4   2      422.22      441.98     20.79 o
   9  -4   2        1.76        3.97      9.70 o
 -10  -3   2       61.93       67.79     11.28 o
  -9  -3   2       36.98       41.21      8.82 o
  -8  -3   2      309.88      277.66     13.99 o
  -7  -3   2      882.35      835.26     18.27 o
  -6  -3   2      256.92      285.41      8.19 o
  -5  -3   2      114.40      113.66      3.97 o
  -4  -3   2     7404.91     7891.56    107.49 o
  -3  -3   2      420.54      432.97      9.89 o
  -2  -3   2     1147.42     1155.26     20.22 o
  -1  -3   2       57.08       34.02      1.83 o
   0  -3   2     1614.62     1562.21     15.56 o
   1  -3   2     1151.25     1082.74     15.63 o
   2  -3   2     3562.16     3394.39     42.09 o
   3  -3   2        4.21        5.73      3.21 o
   4  -3   2      434.03      438.39     11.97 o
   5  -3   2      404.75      372.23     12.60 o
   6  -3   2        2.55       15.94      5.86 o
   7  -3   2       20.62       23.44      7.62 o
   8  -3   2        7.09        9.83      7.25 o
   9  -3   2        8.86        5.92      9.20 o
 -10  -2   2      188.30      211.70     16.00 o
  -9  -2   2       54.86       51.29      9.51 o
  -8  -2   2        0.66        9.64      6.68 o
  -7  -2   2       18.46        7.50      5.04 o
  -6  -2   2      467.19      491.75      8.76 o
  -5  -2   2     1095.83     1142.28     17.14 o
  -4  -2   2     1063.85     1115.75     19.22 o
  -3  -2   2       21.44       57.96      4.47 o
  -2  -2   2        1.10        5.10      3.28 o
  -1  -2   2       46.65       45.55      3.02 o
   0  -2   2     3715.05     3438.12     35.09 o
   1  -2   2     2315.64     2372.58     24.26 o
   2  -2   2     7141.91     7110.11     74.16 o
   3  -2   2      304.51      286.92      7.56 o
   4  -2   2     4961.38     5150.40     68.17 o
   5  -2   2      517.90      499.57     13.11 o
   6  -2   2     1220.37     1209.38     25.08 o
   7  -2   2       86.68       77.75      9.20 o
   8  -2   2        9.93       92.62     11.91 o
   9  -2   2       22.14       30.94     10.46 o
  10  -2   2        0.80        8.95     10.58 o
 -10  -1   2        1.09        2.21      9.20 o
  -9  -1   2       10.95        8.25      8.06 o
  -8  -1   2        0.89        1.89      6.11 o
  -7  -1   2        5.20        4.28      5.36 o
  -6  -1   2      945.03      990.19     16.76 o
  -5  -1   2       16.06       12.54      2.84 o
  -4  -1   2     1320.77     1333.12     17.14 o
  -3  -1   2      116.78      104.71      2.77 o
  -2  -1   2      430.54      463.97      8.69 o
  -1  -1   2      361.96      392.39     12.16 o
   0  -1   2      588.51      630.81      8.19 o
   1  -1   2      986.30      939.03     10.65 o
   2  -1   2     7695.07     8915.95     84.99 o
   3  -1   2      490.13      499.69      9.01 o
   4  -1   2       80.35       82.91      4.60 o
   5  -1   2      351.17      334.62      9.58 o
   6  -1   2       38.49       43.54      5.86 o
   7  -1   2        0.03        6.99      6.17 o
   8  -1   2        0.08        2.71      6.43 o
   9  -1   2      119.09      126.39     14.87 o
  10  -1   2       11.29       13.04     10.46 o
 -10   0   2       20.50       31.44     11.09 o
  -9   0   2        5.62        9.20      8.19 o
  -8   0   2       10.61        9.83      7.31 o
  -7   0   2      140.15      157.39      9.39 o
  -6   0   2        1.36        3.02      3.21 o
  -5   0   2      536.88      511.35      9.32 o
  -4   0   2       20.79       31.44      2.52 o
  -3   0   2     1280.14     1230.55     13.86 o
  -2   0   2      141.22      186.18      3.09 o
  -1   0   2     3098.79     2670.59     33.90 o
   0   0   2     5482.87     5205.21     46.25 o
   1   0   2        1.17        3.09      0.95 o
   2   0   2     1000.91     1003.35     11.59 o
   3   0   2       65.79       51.03      3.40 o
   4   0   2      280.60      289.44      6.49 o
   5   0   2       29.44       32.95      3.47 o
   6   0   2       26.53       28.29      4.73 o
   7   0   2      119.73       94.89      8.06 o
   8   0   2       35.73       32.95      7.69 o
   9   0   2       30.79       35.91      9.89 o
  10   0   2       28.51       19.34     10.27 o
  -9   1   2       29.85       28.86      9.89 o
  -8   1   2      293.33      295.68     17.07 o
  -7   1   2        0.15        2.77      4.73 o
  -6   1   2      328.81      377.78     12.73 o
  -5   1   2       59.88       62.56      5.23 o
  -4   1   2      263.14      263.80      5.36 o
  -3   1   2     1269.67     1279.06     14.18 o
  -2   1   2      575.50     1060.88     10.65 o
  -1   1   2     1189.66     1086.20     10.90 o
   0   1   2     1558.78     1446.91     13.42 o
   1   1   2     3368.18     3163.48     30.75 o
   2   1   2      504.03      540.52      6.74 o
   3   1   2      400.92      361.71      6.05 o
   4   1   2        7.76        6.17      2.08 o
   5   1   2        2.29        0.69      2.39 o
   6   1   2      263.16      260.40      8.00 o
   7   1   2        2.25        7.62      4.98 o
   8   1   2      154.04      159.84     10.77 o
   9   1   2        7.60        7.75      8.38 o
  10   1   2      142.56      124.06     14.24 o
  -9   2   2      124.65      114.92     13.92 o
  -8   2   2       10.92        3.28      7.81 o
  -7   2   2       58.27       42.91      7.69 o
  -6   2   2        3.23        9.83      5.42 o
  -5   2   2      567.35      558.79     12.79 o
  -4   2   2       42.84       42.59      3.72 o
  -3   2   2      683.78      676.04     10.84 o
  -2   2   2       55.17       72.39      3.21 o
  -1   2   2     2540.62     2598.58     24.19 o
   0   2   2    21713.89    20418.45    167.53 o
   1   2   2     1264.82     1207.55     12.98 o
   2   2   2      283.43      324.35      4.54 o
   3   2   2      736.94      976.14     11.15 o
   4   2   2       74.21       74.28      2.84 o
   5   2   2        9.26       11.34      2.77 o
   6   2   2      314.08      345.96     10.27 o
   7   2   2       54.99       60.42      6.36 o
   8   2   2      196.72      167.22     12.60 o
   9   2   2      376.09      396.68     19.59 o
  10   2   2        8.32       59.73     11.59 o
  -9   3   2       25.13       19.53     11.03 o
  -8   3   2      127.51      102.45     12.79 o
  -7   3   2      142.52      139.24     11.09 o
  -6   3   2      234.75      224.86     12.35 o
  -5   3   2       21.63       18.46      5.10 o
  -4   3   2        0.59        2.58      3.40 o
  -3   3   2        0.77        2.08      2.65 o
  -2   3   2     1586.10     1545.07     20.41 o
  -1   3   2     1039.93      944.51     11.53 o
   0   3   2    12425.82    11948.88    107.61 o
   1   3   2      212.54      168.03      3.97 o
   2   3   2      414.97      375.57      4.98 o
   3   3   2     1267.00     1231.68     13.36 o
   4   3   2       63.22       87.64      3.40 o
   5   3   2       43.48       72.46      3.59 o
   6   3   2      262.01      260.21      8.06 o
   7   3   2       36.62       41.02      5.80 o
   8   3   2      991.19      981.93     29.05 o
   9   3   2       10.33       15.50      7.88 o
  10   3   2      124.46      124.31     13.61 o
  -9   4   2        0.57        2.39     10.33 o
  -8   4   2        1.46       20.29     10.46 o
  -7   4   2       69.25       68.61      9.83 o
  -6   4   2       28.59       29.36      7.37 o
  -5   4   2       67.26       76.42      7.31 o
  -4   4   2      900.16      948.98     18.96 o
  -3   4   2      376.22      395.86     10.40 o
  -2   4   2      693.95      686.69     12.73 o
  -1   4   2       19.99       20.10      2.84 o
   0   4   2     4413.89     4276.71     45.05 o
   1   4   2      969.34      982.25     13.67 o
   2   4   2       33.05       44.48      3.28 o
   3   4   2       61.05       77.12      3.28 o
   4   4   2       26.19       46.31      3.09 o
   5   4   2      192.44      193.11      5.80 o
   6   4   2     1031.10     1081.16     16.57 o
   7   4   2        4.52        1.89      3.59 o
   8   4   2      199.15      177.93     12.35 o
   9   4   2      182.47      176.04     13.48 o
  10   4   2      147.00      169.61     15.81 o
  -8   5   2        9.06       14.68     10.52 o
  -7   5   2       77.09       79.51     10.65 o
  -6   5   2        2.68       17.39      7.56 o
  -5   5   2       92.47      100.56      8.44 o
  -4   5   2     1104.54     1087.91     21.55 o
  -3   5   2       34.50       49.08      5.23 o
  -2   5   2     3667.36     3574.96     45.93 o
  -1   5   2        6.02        3.59      2.84 o
   0   5   2      394.11      344.51      7.37 o
   1   5   2       19.57       30.12      2.77 o
   2   5   2       47.89       50.97      3.15 o
   3   5   2      387.75      338.84      7.62 o
   4   5   2      973.76     1018.66     14.62 o
   5   5   2       43.78       39.76      3.78 o
   6   5   2      955.43      946.90     15.12 o
   7   5   2       22.15       16.51      4.54 o
   8   5   2       33.32       89.91      9.89 o
   9   5   2        0.54        3.97      7.37 o
  10   5   2       58.45       58.78     10.96 o
  -8   6   2      163.92      149.89     16.82 o
  -7   6   2      163.00      163.25     13.86 o
  -6   6   2      219.49      272.12     15.94 o
  -5   6   2       16.86        9.70      6.11 o
  -4   6   2      150.17      151.59      9.77 o
  -3   6   2      168.93      197.02      8.95 o
  -2   6   2     1259.42     1202.39     20.16 o
  -1   6   2      245.28      309.98      9.70 o
   0   6   2      932.47      858.19     13.55 o
   1   6   2       69.56       75.92      4.66 o
   2   6   2     2461.27     2570.66     31.12 o
   3   6   2       15.08       14.30      2.96 o
   4   6   2      202.48      216.80      6.30 o
   5   6   2       11.81       17.58      3.34 o
   6   6   2       30.68      183.28      9.26 o
   7   6   2       14.38       20.04      5.17 o
   8   6   2      231.07      229.21     12.03 o
   9   6   2        6.09       11.59      7.75 o
  10   6   2        7.45        7.56      8.69 o
  -7   7   2       74.48       64.01     11.40 o
  -6   7   2       23.72       21.17      9.83 o
  -5   7   2       39.98       29.55      8.57 o
  -4   7   2       24.93       23.37      6.80 o
  -3   7   2       69.93       61.74      6.62 o
  -2   7   2      108.51      101.12      6.49 o
  -1   7   2       86.49       96.40      5.92 o
   0   7   2      100.24       98.16      5.23 o
   1   7   2        8.04        7.18      3.53 o
   2   7   2       81.80       92.24      4.85 o
   3   7   2        1.15        6.93      3.09 o
   4   7   2      582.22      573.79     11.84 o
   5   7   2      174.25      210.25      7.43 o
   6   7   2      711.62      716.05     16.89 o
   7   7   2      282.61      278.23     12.35 o
   8   7   2       49.54       49.02      7.75 o
   9   7   2        1.28        8.19      6.43 o
  -7   8   2       36.10       31.57     15.06 o
  -6   8   2       24.77       23.88     10.84 o
  -5   8   2       49.02       33.58      9.07 o
  -4   8   2      342.22      348.04     14.62 o
  -3   8   2       47.00       62.37      7.18 o
  -2   8   2      242.79      266.26     10.40 o
  -1   8   2      153.20      164.69      7.75 o
   0   8   2      476.88      453.45     11.91 o
   1   8   2        6.31        6.62      3.72 o
   2   8   2       82.73       95.26      6.36 o
   3   8   2      453.80      430.26     10.71 o
   4   8   2     1333.58     1286.75     20.79 o
   5   8   2       11.98        7.43      4.22 o
   6   8   2      274.42      296.69     12.66 o
   7   8   2      113.16      101.25      9.01 o
   8   8   2        0.55        3.02      5.67 o
   9   8   2        1.73        4.54      6.49 o
  -6   9   2       88.08       94.38     18.59 o
  -5   9   2        0.14       11.47     11.97 o
  -4   9   2       31.80       37.05     10.65 o
  -3   9   2       78.91       78.19     10.14 o
  -2   9   2      345.79      322.14     13.23 o
  -1   9   2      405.56      415.27     12.92 o
   0   9   2        7.07        5.42      4.28 o
   1   9   2       19.22       25.96      6.05 o
   2   9   2       52.53       64.90      6.30 o
   3   9   2      231.35      239.10      9.45 o
   4   9   2      444.01      476.95     14.55 o
   5   9   2      128.27      130.42      8.38 o
   6   9   2      345.59      384.52     15.06 o
   7   9   2        0.19        6.43      5.80 o
   8   9   2       11.57        9.26      6.55 o
   9   9   2        0.43        1.39      6.68 o
  -5  10   2       14.47       15.44     13.48 o
  -4  10   2        1.96        0.00     10.84 o
  -3  10   2       12.08       21.30      9.51 o
  -2  10   2      117.14      145.35     14.24 o
  -1  10   2        0.55        4.79      7.18 o
   0  10   2     1537.06     1493.47     35.16 o
   1  10   2       42.06       42.21      7.75 o
   2  10   2     1727.68     1724.32     33.46 o
   3  10   2      604.32      562.70     18.90 o
   4  10   2      322.17      331.34     14.55 o
   5  10   2        7.94       11.78      5.61 o
   6  10   2        0.25        0.38      5.48 o
   7  10   2       22.72       20.35      7.06 o
   8  10   2      107.85      103.01     10.58 o
  -4  11   2       27.35       36.35     14.93 o
  -3  11   2       53.06       30.12     11.47 o
  -2  11   2      619.93      642.84     27.34 o
  -1  11   2      920.38      958.18     32.64 o
   0  11   2        3.91        4.73      6.74 o
   1  11   2        8.20       10.14      8.38 o
   2  11   2       38.58       43.28      8.13 o
   3  11   2        1.96        0.00      5.92 o
   4  11   2     1083.92     1050.86     28.23 o
   5  11   2       50.97       54.69      7.75 o
   6  11   2       57.40       63.95      9.26 o
   7  11   2       15.48       22.37      7.75 o
  -2  12   2      734.93      695.64     37.05 o
  -1  12   2        1.26        2.14      9.32 o
   0  12   2      922.61      887.24     32.70 o
   1  12   2      100.07       95.96     10.21 o
   2  12   2      242.24      207.54     14.11 o
   3  12   2       68.55       53.87      9.58 o
   4  12   2       22.47       33.52      8.32 o
   5  12   2       20.02       18.59      6.74 o
   6  12   2      249.87      265.88     15.56 o
   0  13   2       48.44       26.97      9.89 o
   1  13   2        2.95        7.37      8.19 o
   2  13   2      384.35      397.81     19.78 o
   3  13   2       27.10       17.45      8.19 o
   4  13   2       20.29       33.08      9.14 o
  -4 -12   3        4.83        8.19      8.32 o
  -3 -12   3       99.35      100.74     11.03 o
  -2 -12   3        0.28        8.06      8.00 o
  -1 -12   3       43.61       47.19     10.40 o
   0 -12   3        8.36       24.89      9.39 o
   1 -12   3       14.54        5.36      8.88 o
  -6 -11   3       13.41       15.44      7.18 o
  -5 -11   3        5.60        8.44      6.11 o
  -4 -11   3      213.29      208.42     14.24 o
  -3 -11   3      100.53       88.27      9.58 o
  -2 -11   3       12.09       24.57      8.51 o
  -1 -11   3        0.15        0.88      6.49 o
   0 -11   3        1.06        8.00      7.69 o
   1 -11   3       27.98       30.12      9.83 o
   2 -11   3       19.48       13.92      9.20 o
   3 -11   3       19.98       31.75     13.36 o
  -7 -10   3       32.34       40.45      7.43 o
  -6 -10   3      105.32      106.35      9.58 o
  -5 -10   3        1.83        9.83      5.48 o
  -4 -10   3      751.25      662.75     22.56 o
  -3 -10   3      459.68      425.91     15.88 o
  -2 -10   3      283.26      265.63     15.37 o
  -1 -10   3      142.88      153.42     12.85 o
   0 -10   3       50.28       47.51      9.14 o
   1 -10   3       23.38       17.45      8.25 o
   2 -10   3      191.46      218.25     20.10 o
   3 -10   3        0.02        0.00     10.33 o
   4 -10   3        7.38       25.14     10.27 o
   5 -10   3        0.02        3.65     13.48 o
  -8  -9   3       12.69        7.12      5.99 o
  -7  -9   3       47.54       40.32      6.74 o
  -6  -9   3      171.32      165.32      9.39 o
  -5  -9   3       86.67       85.69      6.80 o
  -4  -9   3        5.09        2.27      4.73 o
  -3  -9   3       61.37       78.06      6.49 o
  -2  -9   3        8.19        8.57      5.29 o
  -1  -9   3      277.49      268.46     14.62 o
   0  -9   3      142.60      138.61      9.77 o
   1  -9   3      220.25      212.20     11.91 o
   2  -9   3      129.04      127.84     12.73 o
   3  -9   3       74.84       70.82     11.47 o
   4  -9   3      413.41      378.85     21.04 o
   5  -9   3       16.91       24.38     10.40 o
   6  -9   3       34.98        4.98     12.92 o
  -8  -8   3        8.37        7.25      5.42 o
  -7  -8   3       82.77       84.62      6.80 o
  -6  -8   3      105.66       71.38      5.36 o
  -5  -8   3      332.02      324.35      9.14 o
  -4  -8   3      155.36      135.59      6.30 o
  -3  -8   3      261.75      245.15      9.07 o
  -2  -8   3      169.60      191.09      7.81 o
  -1  -8   3      418.75      431.84     12.60 o
   0  -8   3      205.20      195.32      7.56 o
   1  -8   3        0.95       10.21      4.54 o
   2  -8   3        6.31       16.38      5.42 o
   3  -8   3       60.71       67.98      9.39 o
   4  -8   3      138.67      129.03     13.61 o
   5  -8   3       25.63       34.15     10.14 o
   6  -8   3        0.84       11.84     12.60 o
   7  -8   3      148.64      134.77     21.36 o
  -9  -7   3      186.62      184.48     12.03 o
  -8  -7   3      112.63      110.01      7.69 o
  -7  -7   3        1.43        6.24      3.84 o
  -6  -7   3      138.44      111.52      5.29 o
  -5  -7   3      269.57      226.31     10.02 o
  -4  -7   3      125.14      133.95      5.36 o
  -3  -7   3      121.67      137.16      5.54 o
  -2  -7   3      711.29      663.38     13.55 o
  -1  -7   3      241.27      237.47      9.58 o
   0  -7   3      647.30      793.36     14.49 o
   1  -7   3       72.65       84.11      5.42 o
   2  -7   3     2751.18     2655.59     40.13 o
   3  -7   3       28.86       42.65      6.24 o
   4  -7   3       55.81       79.07      9.26 o
   5  -7   3       57.71       54.94      9.14 o
   6  -7   3      721.10      749.38     37.30 o
   7  -7   3       26.12       32.32     13.86 o
  -9  -6   3       22.91       14.11      7.25 o
  -8  -6   3     1067.95     1031.01     24.26 o
  -7  -6   3        0.11        3.59      3.47 o
  -6  -6   3      293.44      250.32     10.33 o
  -5  -6   3        0.95        6.80      3.40 o
  -4  -6   3       42.32       24.51      4.47 o
  -3  -6   3       36.73       51.16      5.04 o
  -2  -6   3     1021.64     1041.85     16.63 o
  -1  -6   3        7.21        6.87      2.71 o
   0  -6   3     1972.03     1904.26     24.57 o
   1  -6   3        0.03        4.22      3.21 o
   2  -6   3      178.85      202.81      9.39 o
   3  -6   3      393.90      388.49     12.03 o
   4  -6   3      183.30      200.29     10.65 o
   5  -6   3       21.74       19.53      6.36 o
   6  -6   3      736.98      716.05     21.04 o
   7  -6   3        5.71        0.82      7.81 o
   8  -6   3      665.22      577.88     34.72 o
  -9  -5   3       14.42        8.06      7.12 o
  -8  -5   3        1.08        5.99      5.42 o
  -7  -5   3      576.88      596.28     13.61 o
  -6  -5   3      436.79      412.24     11.21 o
  -5  -5   3       41.59       47.69      4.16 o
  -4  -5   3     1782.01     1847.24     33.01 o
  -3  -5   3      743.26      748.56     16.07 o
  -2  -5   3     1263.33     1374.14     24.89 o
  -1  -5   3       62.37       55.89      3.15 o
   0  -5   3     4738.70     5128.22     57.02 o
   1  -5   3      237.96      244.71      6.93 o
   2  -5   3      467.96      469.32     10.84 o
   3  -5   3       89.11      126.89      7.25 o
   4  -5   3     2356.63     2273.97     36.98 o
   5  -5   3      209.45      218.44     11.21 o
   6  -5   3      681.86      609.51     18.78 o
   7  -5   3      179.16      174.52     13.48 o
   8  -5   3       66.81       52.92     11.09 o
  -9  -4   3        1.60       13.99      7.25 o
  -8  -4   3      125.36      107.36      8.88 o
  -7  -4   3        7.54        6.80      4.16 o
  -6  -4   3        0.08        3.91      3.09 o
  -5  -4   3      504.93      486.27     11.09 o
  -4  -4   3       47.17       35.41      3.72 o
  -3  -4   3       18.71        6.87      2.39 o
  -2  -4   3     5325.90     5611.60     98.92 o
  -1  -4   3        0.12        3.28      1.39 o
   0  -4   3      384.38      410.35      7.25 o
   1  -4   3        0.05        2.02      1.83 o
   2  -4   3       45.62       33.96      3.78 o
   3  -4   3      362.80      336.76     10.08 o
   4  -4   3      828.92      871.17     18.27 o
   5  -4   3      251.66      279.99     11.72 o
   6  -4   3     1032.99      962.90     23.37 o
   7  -4   3      230.11      203.76     13.61 o
   8  -4   3      404.52      348.73     17.83 o
   9  -4   3        0.29        4.03     10.02 o
 -10  -3   3        2.81        5.36      8.32 o
  -9  -3   3       24.27       17.20      7.81 o
  -8  -3   3      816.72      810.62     21.93 o
  -7  -3   3      117.80      113.35      7.12 o
  -6  -3   3      100.94      111.39      5.48 o
  -5  -3   3       34.20       27.41      4.03 o
  -4  -3   3      350.65      364.36     25.14 o
  -3  -3   3        8.31        5.73      4.98 o
  -2  -3   3     6960.70     6744.24    204.64 o
  -1  -3   3       64.87       85.12      3.47 o
   0  -3   3      644.57      694.50      9.01 o
   1  -3   3       79.63       62.25      3.47 o
   2  -3   3       37.06       81.78      8.32 o
   3  -3   3        0.10        1.89      3.15 o
   4  -3   3     3011.51     3092.91     44.54 o
   5  -3   3      796.00      789.01     18.96 o
   6  -3   3      128.72      133.26      9.20 o
   7  -3   3        1.46        0.69      6.36 o
   8  -3   3        0.67        6.36      7.62 o
   9  -3   3       65.41       56.45     12.29 o
 -10  -2   3      186.66      173.58     14.55 o
  -9  -2   3       16.07       12.03      7.69 o
  -8  -2   3       48.59       65.15      9.01 o
  -7  -2   3        7.80       25.58      5.29 o
  -6  -2   3       37.16       40.45      4.47 o
  -5  -2   3      246.83      229.21      6.11 o
  -4  -2   3     3421.10     3646.41     58.15 o
  -3  -2   3     1954.31     2121.88     35.16 o
  -2  -2   3     6640.88     6508.47    138.42 o
  -1  -2   3      281.92      264.31     11.28 o
   0  -2   3     2036.66     1767.92     18.84 o
   1  -2   3     2949.09     2774.42     29.11 o
   2  -2   3       75.51       61.56      3.47 o
   3  -2   3      172.62      159.28      6.24 o
   4  -2   3       13.38       37.42      4.54 o
   5  -2   3       79.36       93.44      7.81 o
   6  -2   3      493.02      471.02     14.81 o
   7  -2   3       49.44       51.48      8.38 o
   8  -2   3     1475.66     1505.25     36.54 o
   9  -2   3       11.50        9.77      9.07 o
  10  -2   3        1.42        6.74      9.89 o
 -10  -1   3       39.06       48.83     11.21 o
  -9  -1   3        5.40        0.00      7.50 o
  -8  -1   3       94.65       94.26     10.21 o
  -7  -1   3        8.72       14.74      5.42 o
  -6  -1   3       32.91       45.74      4.22 o
  -5  -1   3      170.05      174.15      5.36 o
  -4  -1   3      223.04      194.06      4.47 o
  -3  -1   3      790.20      792.66     13.99 o
  -2  -1   3      556.49      517.27     10.40 o
  -1  -1   3      807.23      690.22     19.15 o
   0  -1   3      344.31      304.06      3.84 o
   1  -1   3      566.57      504.04      6.43 o
   2  -1   3     6663.03     6686.90     64.64 o
   3  -1   3      507.53      507.00     10.02 o
   4  -1   3     1486.01     1449.49     21.48 o
   5  -1   3      233.07      228.96      9.20 o
   6  -1   3       23.37       18.08      5.29 o
   7  -1   3       24.26       38.24      7.69 o
   8  -1   3        1.94        5.10      6.43 o
   9  -1   3       17.41        7.56      8.76 o
  10  -1   3        0.15        7.12     10.14 o
  -9   0   3       78.55       84.80     11.91 o
  -8   0   3        4.43        0.00      6.62 o
  -7   0   3       21.35       21.48      7.50 o
  -6   0   3       60.67       69.49      5.92 o
  -5   0   3       66.62       64.39      4.79 o
  -4   0   3     1080.78     1133.52     17.07 o
  -3   0   3     1180.22     1188.15     16.44 o
  -2   0   3       84.08       91.92      2.33 o
  -1   0   3     1819.12     1736.42     22.37 o
   0   0   3      231.48      224.49      2.84 o
   1   0   3     2203.64     1932.11     18.65 o
   2   0   3     1407.80     1349.12     15.44 o
   3   0   3     1855.93     1759.66     20.41 o
   4   0   3     1106.52     1206.67     16.70 o
   5   0   3        2.51        4.35      2.77 o
   6   0   3       86.10       96.02      6.49 o
   7   0   3       27.12       20.92      6.74 o
   8   0   3        4.68        6.36      6.30 o
   9   0   3       42.78       32.01      9.58 o
  10   0   3       30.63       33.14     10.90 o
  -9   1   3       53.49       26.97      9.70 o
  -8   1   3       29.78       20.04      8.51 o
  -7   1   3      374.35      354.34     12.92 o
  -6   1   3     1766.54     1771.07     28.73 o
  -5   1   3       25.36       23.06      3.47 o
  -4   1   3      198.53      199.85      5.29 o
  -3   1   3     1050.93     1075.94     12.35 o
  -2   1   3     7471.74     7436.47     62.25 o
  -1   1   3      292.14      292.97      3.91 o
   0   1   3      291.53      231.10      3.47 o
   1   1   3       21.32       32.26      1.95 o
   2   1   3    18332.88    18084.68    168.85 o
   3   1   3      402.36      377.65      6.11 o
   4   1   3      336.79      343.50      7.25 o
   5   1   3       54.90       57.08      3.91 o
   6   1   3        4.36        3.15      3.53 o
   7   1   3       37.77       42.28      6.24 o
   8   1   3       35.12       27.09      7.37 o
   9   1   3        6.57        6.05      8.51 o
  10   1   3      371.18      369.65     21.17 o
  -9   2   3        0.45       10.21      9.39 o
  -8   2   3       45.17       20.73      9.26 o
  -7   2   3       34.61       23.69      8.51 o
  -6   2   3       23.70       20.29      4.98 o
  -5   2   3      264.97      287.74      8.13 o
  -4   2   3       13.29        6.74      2.58 o
  -3   2   3        3.33        2.14      1.70 o
  -2   2   3    14051.73    13294.42    126.14 o
  -1   2   3     2688.90     2524.23     21.17 o
   0   2   3      964.46      995.60     11.40 o
   1   2   3     3142.94     2963.81     28.29 o
   2   2   3      298.14      290.39      4.79 o
   3   2   3     1726.21     1692.00     19.41 o
   4   2   3     2662.08     2792.13     27.85 o
   5   2   3        6.92        7.18      2.77 o
   6   2   3     1502.19     1465.43     22.24 o
   7   2   3       16.42       16.00      5.36 o
   8   2   3       14.61       16.26      6.30 o
   9   2   3       66.94       80.27     11.34 o
  10   2   3      519.65      532.14     24.51 o
  -9   3   3        4.93        4.91     10.14 o
  -8   3   3      192.54      210.94     16.44 o
  -7   3   3      708.01      689.90     21.86 o
  -6   3   3       98.25       94.51      9.20 o
  -5   3   3        4.99        6.62      3.84 o
  -4   3   3       99.54       79.95      5.23 o
  -3   3   3      154.60      163.62      5.36 o
  -2   3   3     1039.48     1093.70     14.87 o
  -1   3   3       41.33       57.96      2.58 o
   0   3   3     5138.79     4749.88     42.78 o
   1   3   3       34.41       35.98      2.27 o
   2   3   3     1243.43     1257.07     17.33 o
   3   3   3      482.26      479.72      7.25 o
   4   3   3      251.70      290.89      5.54 o
   5   3   3      322.02      390.50      7.81 o
   6   3   3       23.65       25.01      3.97 o
   7   3   3       12.20        7.50      4.73 o
   8   3   3      894.44      844.20     26.84 o
   9   3   3      608.63      597.29     23.69 o
  10   3   3      111.48       94.07     12.92 o
  -9   4   3        4.04        3.91     10.58 o
  -8   4   3      106.93      105.91     14.11 o
  -7   4   3        2.51        1.26      6.87 o
  -6   4   3       21.95       15.31      6.93 o
  -5   4   3      150.09      151.84      8.69 o
  -4   4   3     2330.13     2197.49     34.27 o
  -3   4   3      518.42      514.18     11.53 o
  -2   4   3       78.09       59.79      4.41 o
  -1   4   3       40.77       41.96      3.53 o
   0   4   3     1491.35     1281.96     15.31 o
   1   4   3      693.23      627.97     10.08 o
   2   4   3     4061.89     4395.41     45.93 o
   3   4   3     3510.79     3647.54     36.86 o
   4   4   3        2.42        4.91      1.89 o
   5   4   3       21.63       18.78      3.09 o
   6   4   3      930.54      941.17     16.44 o
   7   4   3      541.67      522.37     13.11 o
   8   4   3     1258.97     1209.13     33.33 o
   9   4   3        0.12        6.11      7.12 o
  10   4   3       53.19      166.33     14.87 o
  -8   5   3        7.28        2.65      9.83 o
  -7   5   3       75.83       80.39     10.65 o
  -6   5   3        5.80       13.55      7.25 o
  -5   5   3       48.46       48.45      6.93 o
  -4   5   3      231.83      227.38      9.51 o
  -3   5   3      601.17      593.07     14.18 o
  -2   5   3     1911.89     2040.54     30.12 o
  -1   5   3      352.49      332.04      8.44 o
   0   5   3     2814.13     2675.50     30.37 o
   1   5   3      863.03      944.25     14.05 o
   2   5   3      687.09      707.73     11.47 o
   3   5   3      142.24      146.36      4.03 o
   4   5   3      448.68      538.82      9.77 o
   5   5   3      102.19      112.59      4.91 o
   6   5   3       52.62       56.20      4.41 o
   7   5   3      303.10      309.23     11.72 o
   8   5   3     1172.02     1129.30     31.82 o
   9   5   3        4.79        6.49      7.75 o
  10   5   3        6.42        0.82      8.44 o
  -8   6   3       25.11       50.15     13.55 o
  -7   6   3       59.40       58.66     10.65 o
  -6   6   3      276.12      267.27     15.25 o
  -5   6   3      336.24      328.57     15.56 o
  -4   6   3       28.53       33.96      6.74 o
  -3   6   3      365.16      372.99     11.97 o
  -2   6   3      766.68      697.46     14.43 o
  -1   6   3      470.66      475.94     10.90 o
   0   6   3     2141.30     2318.83     29.30 o
   1   6   3       36.06       43.85      3.53 o
   2   6   3       61.33       67.98      4.28 o
   3   6   3        0.92        4.16      2.21 o
   4   6   3      592.10      604.41     11.97 o
   5   6   3        8.99       12.54      3.09 o
   6   6   3     3667.48     4029.61     51.66 o
   7   6   3        8.38        9.32      4.66 o
   8   6   3       11.52       19.85      6.24 o
   9   6   3       37.40       31.38      9.01 o
  10   6   3      316.49      362.78     19.72 o
  -7   7   3       39.22       50.40     11.15 o
  -6   7   3       88.97      107.30     11.97 o
  -5   7   3       42.43       37.49      8.82 o
  -4   7   3      529.42      556.02     17.83 o
  -3   7   3        3.30        7.69      5.04 o
  -2   7   3       14.18       11.15      4.66 o
  -1   7   3        0.12        5.29      3.59 o
   0   7   3       91.53      107.05      5.23 o
   1   7   3      230.49      228.77      7.12 o
   2   7   3      209.45      213.59      7.18 o
   3   7   3      206.56      225.43      7.50 o
   4   7   3       46.15       53.49      4.60 o
   5   7   3       10.43        7.25      3.97 o
   6   7   3     1555.26     1431.91     30.62 o
   7   7   3       16.45       16.07      5.86 o
   8   7   3      223.60      233.81     12.41 o
   9   7   3        0.81        3.65      6.36 o
  10   7   3       83.60       82.03     12.41 o
  -6   8   3        6.26       10.27      8.44 o
  -5   8   3       80.46       77.87     11.15 o
  -4   8   3      177.14      151.65     10.77 o
  -3   8   3        0.07        3.15      5.04 o
  -2   8   3      237.09      236.65     10.08 o
  -1   8   3        6.22       13.17      4.22 o
   0   8   3      483.14      470.71     10.90 o
   1   8   3      182.95      169.99      7.31 o
   2   8   3       38.67       40.95      4.66 o
   3   8   3       59.06       49.77      5.23 o
   4   8   3     6593.99     6255.76     71.32 o
   5   8   3       81.02       63.51      7.62 o
   6   8   3      450.45      460.00     15.75 o
   7   8   3      126.53      140.00      9.89 o
   8   8   3      426.27      413.82     16.51 o
   9   8   3        0.00        0.38      6.49 o
  -6   9   3      382.33      332.98     28.54 o
  -5   9   3        6.09        3.28     11.84 o
  -4   9   3      615.91      522.94     30.62 o
  -3   9   3      187.97      188.32     13.17 o
  -2   9   3       44.72       54.31      6.74 o
  -1   9   3      116.93      101.50      7.37 o
   0   9   3      188.80      207.85      8.25 o
   1   9   3       28.67       18.40      5.42 o
   2   9   3        0.22       12.35      5.29 o
   3   9   3      110.34       95.64      6.99 o
   4   9   3      906.61      866.32     21.55 o
   5   9   3       41.26       45.80      6.43 o
   6   9   3     1773.66     1693.76     36.48 o
   7   9   3       17.37       21.04      6.62 o
   8   9   3       15.27       24.26      7.37 o
   9   9   3        0.44        1.58      6.87 o
  -5  10   3        0.15       13.55     12.73 o
  -4  10   3       42.59       29.17     13.42 o
  -3  10   3        0.02       15.00      9.20 o
  -2  10   3       49.14       49.02     10.58 o
  -1  10   3        0.06        5.54      6.24 o
   0  10   3      269.57      259.14     14.18 o
   1  10   3       53.96       32.64      6.62 o
   2  10   3     6400.93     6391.91    106.67 o
   3  10   3        0.07        2.46      5.73 o
   4  10   3      673.08      651.60     20.60 o
   5  10   3      205.03      188.13     10.52 o
   6  10   3       77.75       81.72      9.26 o
   7  10   3      139.92      146.36     11.34 o
   8  10   3      233.76      241.37     14.18 o
  -4  11   3      202.74      207.03     23.82 o
  -3  11   3        3.68        6.68     11.03 o
  -2  11   3      241.18      228.39     15.75 o
  -1  11   3       45.74       60.61     10.08 o
   0  11   3       82.32       86.76      9.77 o
   1  11   3        3.06        1.01      7.81 o
   2  11   3        0.28        5.36      5.99 o
   3  11   3       19.53       22.05      6.99 o
   4  11   3      122.41      126.26     11.15 o
   5  11   3      311.95      324.41     13.86 o
   6  11   3      110.03      108.12     10.65 o
   7  11   3       16.75       20.48      7.81 o
  -2  12   3      115.67       99.36     13.11 o
  -1  12   3        8.86        1.20      7.62 o
   0  12   3      982.32     1001.97     30.68 o
   1  12   3       29.26       27.28     10.21 o
   2  12   3       87.96       94.38     10.90 o
   3  12   3       16.90       21.80      7.88 o
   4  12   3      104.37      107.05     11.21 o
   5  12   3       37.79       27.66      7.37 o
   6  12   3      316.94      322.02     17.01 o
   0  13   3       14.26       15.44     10.52 o
   1  13   3       17.51       12.22      8.44 o
   2  13   3        0.01        3.34      7.50 o
   3  13   3       10.62       15.00      8.57 o
   4  13   3       37.64       39.63      8.95 o
  -4 -12   4      228.89      194.75     15.44 o
  -3 -12   4        0.25        5.42      6.93 o
  -2 -12   4      267.92      237.02     17.01 o
  -1 -12   4        6.59        3.47      7.75 o
   0 -12   4       90.60       95.83     13.74 o
   1 -12   4       25.98       27.85     10.58 o
  -5 -11   4        3.45        1.83      6.36 o
  -4 -11   4       53.73       52.42      9.32 o
  -3 -11   4        3.28       15.00      6.49 o
  -2 -11   4       13.73        5.61      7.06 o
  -1 -11   4       17.81       16.95      7.94 o
   0 -11   4       56.85       65.08     11.28 o
   1 -11   4       32.41       37.87     10.27 o
   2 -11   4       11.86        7.62      8.69 o
   3 -11   4      210.81      217.81     17.77 o
  -6 -10   4        0.19       11.72      5.86 o
  -5 -10   4       64.65       53.93      8.13 o
  -4 -10   4      127.29      115.11     10.52 o
  -3 -10   4       23.42       21.11      7.31 o
  -2 -10   4      204.55      173.14     12.73 o
  -1 -10   4      426.44      436.18     19.78 o
   0 -10   4        1.72        0.76      6.62 o
   1 -10   4       20.50       13.61      7.56 o
   2 -10   4      123.64      138.99     14.05 o
   3 -10   4       27.25       17.33     12.35 o
   4 -10   4       14.05       23.50     12.60 o
  -7  -9   4        1.13        1.76      4.98 o
  -6  -9   4       73.78       89.72      7.43 o
  -5  -9   4       87.99       81.09      7.50 o
  -4  -9   4       96.85      109.31      7.18 o
  -3  -9   4      347.68      358.37     15.56 o
  -2  -9   4      386.48      407.64     17.20 o
  -1  -9   4      135.83      121.66     10.96 o
   0  -9   4      142.64      147.18     12.10 o
   1  -9   4      114.92      121.28     11.84 o
   2  -9   4      197.46      214.72     13.92 o
   3  -9   4      348.92      388.74     20.29 o
   4  -9   4      238.96      230.09     17.33 o
   5  -9   4       32.28       21.36     10.40 o
   6  -9   4      289.34      275.21     26.40 o
  -8  -8   4       15.14       11.53      5.36 o
  -7  -8   4        4.02        6.11      4.47 o
  -6  -8   4      288.16      263.11      8.06 o
  -5  -8   4      122.09      124.06      6.11 o
  -4  -8   4      444.38      349.43      8.51 o
  -3  -8   4       50.16       54.25      5.23 o
  -2  -8   4       52.15       51.60      5.67 o
  -1  -8   4      179.14      175.72      7.37 o
   0  -8   4       36.30       37.93      5.29 o
   1  -8   4        9.73        8.88      4.47 o
   2  -8   4      393.46      414.26     19.41 o
   3  -8   4      280.88      267.14     16.26 o
   4  -8   4      814.56      798.71     29.05 o
   5  -8   4       40.59       36.23     10.71 o
   6  -8   4       20.01       24.26     14.05 o
  -8  -7   4       97.85      106.04      8.06 o
  -7  -7   4        2.56        5.36      3.53 o
  -6  -7   4       15.86        7.25      4.66 o
  -5  -7   4        3.25       11.34      5.54 o
  -4  -7   4      958.30     1032.52     20.04 o
  -3  -7   4       31.99       30.49      3.53 o
  -2  -7   4      696.81      736.72     14.11 o
  -1  -7   4       54.13       50.53      4.22 o
   0  -7   4     1974.82     2049.42     28.54 o
   1  -7   4      401.59      419.55     10.84 o
   2  -7   4      517.65      542.47     15.31 o
   3  -7   4      640.64      634.59     18.33 o
   4  -7   4     1553.31     1574.11     36.42 o
   5  -7   4       12.58        6.11      8.00 o
   6  -7   4       90.83       93.44     13.23 o
   7  -7   4       50.79       49.02     16.26 o
  -9  -6   4        4.58       11.59      6.80 o
  -8  -6   4      484.75      439.84     14.37 o
  -7  -6   4        8.93        5.48      3.34 o
  -6  -6   4     1781.93     1610.22     31.88 o
  -5  -6   4      128.78      133.63      7.12 o
  -4  -6   4      150.72      159.97      7.56 o
  -3  -6   4        1.57        1.95      3.34 o
  -2  -6   4      289.39      286.48      7.25 o
  -1  -6   4        8.30        1.26      2.58 o
   0  -6   4      551.87      579.96     10.40 o
   1  -6   4        1.31        4.10      2.84 o
   2  -6   4     1383.14     1429.90     22.49 o
   3  -6   4       45.67       57.08      6.11 o
   4  -6   4      332.17      350.18     13.42 o
   5  -6   4        7.88       34.65      7.06 o
   6  -6   4       74.68       79.07      9.45 o
   7  -6   4      183.46      210.18     22.24 o
   8  -6   4      355.12      298.77     27.09 o
  -9  -5   4        2.04        2.90      6.68 o
  -8  -5   4      155.07      137.10      8.88 o
  -7  -5   4       31.60       27.34      5.04 o
  -6  -5   4     1360.01     1244.22     22.68 o
  -5  -5   4        2.68        4.41      3.59 o
  -4  -5   4      494.83      589.47     13.55 o
  -3  -5   4      202.95      203.38      8.13 o
  -2  -5   4      251.95      268.21      8.19 o
  -1  -5   4      136.03      141.01      4.28 o
   0  -5   4       21.65       32.95      2.90 o
   1  -5   4        5.30       10.27      2.65 o
   2  -5   4       39.72       42.02      4.35 o
   3  -5   4      524.13      496.10     13.04 o
   4  -5   4        2.01       12.60      5.10 o
   5  -5   4       56.02       55.95      7.43 o
   6  -5   4      562.77      543.80     17.89 o
   7  -5   4       10.66        2.46      7.43 o
   8  -5   4      337.64      317.54     18.08 o
  -9  -4   4       18.32       16.95      7.37 o
  -8  -4   4      178.67      162.99      9.70 o
  -7  -4   4        9.09        9.95      3.91 o
  -6  -4   4        4.02       15.75      4.22 o
  -5  -4   4        7.92        5.29      3.59 o
  -4  -4   4        9.85        4.28      2.46 o
  -3  -4   4      557.65      553.37     21.61 o
  -2  -4   4     2412.03     2632.66     49.02 o
  -1  -4   4      222.39      226.31      7.31 o
   0  -4   4     1226.15     1069.32     14.11 o
   1  -4   4        8.63       12.85      2.39 o
   2  -4   4      764.24      770.11     13.61 o
   3  -4   4      160.14      156.25      7.18 o
   4  -4   4      998.96     1025.34     21.23 o
   5  -4   4        0.01        3.78      5.04 o
   6  -4   4       21.72       16.13      6.24 o
   7  -4   4       22.70       16.63      7.62 o
   8  -4   4        9.09        8.13      7.31 o
   9  -4   4        2.75        1.76      8.69 o
  -9  -3   4       37.65       40.39      8.95 o
  -8  -3   4        5.81       55.63      7.37 o
  -7  -3   4      167.71      168.29      7.75 o
  -6  -3   4      564.50      577.44     11.28 o
  -5  -3   4      181.94      142.52      6.36 o
  -4  -3   4     1490.32     1440.54     26.78 o
  -3  -3   4      217.69      208.42     12.92 o
  -2  -3   4     1929.13     1759.10     64.08 o
  -1  -3   4       15.11        9.14      2.65 o
   0  -3   4      275.54      298.90      5.23 o
   1  -3   4     1730.57     1724.19     19.85 o
   2  -3   4      655.33      625.64     11.47 o
   3  -3   4      192.64      219.19      7.69 o
   4  -3   4       71.35       87.83      6.17 o
   5  -3   4      119.19      116.75      8.06 o
   6  -3   4       47.29       42.28      6.99 o
   7  -3   4      197.86      208.61     13.23 o
   8  -3   4       14.18       20.48      8.44 o
   9  -3   4        8.65       14.49      8.51 o
  -9  -2   4        2.08        0.00      6.93 o
  -8  -2   4        5.11        2.39      5.92 o
  -7  -2   4      739.58      726.38     16.95 o
  -6  -2   4       54.53       61.62      4.60 o
  -5  -2   4      580.52      538.06     13.74 o
  -4  -2   4      292.14      283.08      7.88 o
  -3  -2   4      607.28      607.56     15.31 o
  -2  -2   4      482.87      443.49     24.00 o
  -1  -2   4       69.78       56.58      2.90 o
   0  -2   4       64.94       69.75      2.52 o
   1  -2   4     1340.51     1295.70     16.13 o
   2  -2   4    15741.95    15055.97    159.28 o
   3  -2   4      312.21      335.44      9.14 o
   4  -2   4       44.55       58.59      5.23 o
   5  -2   4     1910.17     1832.62     32.76 o
   6  -2   4     1061.66     1046.64     23.19 o
   7  -2   4       12.63       13.42      6.80 o
   8  -2   4       67.97       76.49     10.02 o
   9  -2   4       13.23       14.49      9.58 o
  10  -2   4       51.19       26.71     12.41 o
  -9  -1   4       15.50       24.57      8.95 o
  -8  -1   4      135.31      113.41     10.84 o
  -7  -1   4       19.66       13.42      6.30 o
  -6  -1   4      439.24      430.89     11.15 o
  -5  -1   4      716.02      703.20     12.54 o
  -4  -1   4     3940.61     3999.99     56.77 o
  -3  -1   4        2.91        1.95      1.89 o
  -2  -1   4      289.99      316.10      7.69 o
  -1  -1   4        7.76        1.76      2.21 o
   0  -1   4        4.55        1.45      0.88 o
   1  -1   4     4348.67     4246.03     41.21 o
   2  -1   4     8121.28     8103.50     77.56 o
   3  -1   4      920.76      933.04     16.13 o
   4  -1   4      372.76      345.08      9.64 o
   5  -1   4       43.55       49.96      5.73 o
   6  -1   4       50.88       61.30      5.61 o
   7  -1   4       74.75       88.84      8.06 o
   8  -1   4       17.37        7.12      7.12 o
   9  -1   4       28.10       45.24     11.21 o
  10  -1   4        2.54        3.59     10.14 o
  -9   0   4        5.40        2.71      8.06 o
  -8   0   4        0.05        1.01      7.18 o
  -7   0   4      403.69      397.75     15.75 o
  -6   0   4        0.67        1.89      3.65 o
  -5   0   4        1.85        2.96      3.15 o
  -4   0   4      594.54      573.53      9.89 o
  -3   0   4       21.87       32.95      3.84 o
  -2   0   4     1091.56     1056.84     13.11 o
  -1   0   4       22.86       10.02      1.64 o
   0   0   4    25295.36    26133.94    223.98 o
   1   0   4     1735.65     1640.08     16.38 o
   2   0   4       71.13      108.12      3.40 o
   3   0   4      310.10      311.37      6.43 o
   4   0   4     1007.12     1045.69     15.06 o
   5   0   4       40.82       36.29      3.97 o
   6   0   4     1267.86     1311.76     23.37 o
   7   0   4       35.44       74.98      7.25 o
   8   0   4       15.05       18.08      7.12 o
   9   0   4       10.41        0.00      8.19 o
  10   0   4      158.46      175.47     16.89 o
  -9   1   4       27.30       28.35     10.27 o
  -8   1   4      517.48      513.74     21.67 o
  -7   1   4      491.68      475.12     19.47 o
  -6   1   4      452.40      524.26     10.77 o
  -5   1   4        2.28        3.97      2.77 o
  -4   1   4       61.31       49.14      2.96 o
  -3   1   4      310.83      332.22      6.11 o
  -2   1   4     1172.72     1196.27     12.92 o
  -1   1   4     4083.18     3753.58     32.26 o
   0   1   4      128.58      122.42      2.96 o
   1   1   4      415.92      382.82      5.92 o
   2   1   4       52.20       92.49      3.28 o
   3   1   4       14.26       16.89      2.08 o
   4   1   4     1307.50     1331.99     18.52 o
   5   1   4        0.07        1.13      2.52 o
   6   1   4      768.58      771.05     13.74 o
   7   1   4        0.16        3.34      4.79 o
   8   1   4      102.03      105.16     10.02 o
   9   1   4        8.08        9.58      8.63 o
  10   1   4      257.26      229.46     17.96 o
  -9   2   4      142.51      135.08     14.93 o
  -8   2   4       95.71      122.17     13.04 o
  -7   2   4       19.09        1.76      7.37 o
  -6   2   4       10.91        7.31      4.85 o
  -5   2   4      247.35      253.97      8.44 o
  -4   2   4      285.29      307.40      7.12 o
  -3   2   4      136.15      142.52      3.97 o
  -2   2   4     6471.30     6307.61     59.04 o
  -1   2   4     1961.06     1846.17     20.04 o
   0   2   4     1427.25     1197.47     12.60 o
   1   2   4      720.76      710.19      8.76 o
   2   2   4     1900.06     1906.78     20.48 o
   3   2   4      261.78      338.46      6.36 o
   4   2   4      851.48      926.93     13.42 o
   5   2   4        7.46        7.12      2.71 o
   6   2   4      760.93      720.97     14.18 o
   7   2   4       55.82       57.96      6.68 o
   8   2   4      519.71      488.54     17.64 o
   9   2   4       15.21       10.14      7.94 o
  10   2   4      156.72      182.27     16.32 o
  -9   3   4        2.36        1.13      9.77 o
  -8   3   4        2.37        3.84      8.69 o
  -7   3   4       24.02       45.62      9.70 o
  -6   3   4      146.36      162.68     10.77 o
  -5   3   4        0.24        4.28      3.65 o
  -4   3   4       39.43       71.32      4.79 o
  -3   3   4      117.61       99.42      4.22 o
  -2   3   4       76.25       60.55      3.47 o
  -1   3   4     1297.30     1300.42     14.18 o
   0   3   4     1037.09     1016.14     10.96 o
   1   3   4      106.09       96.78      3.21 o
   2   3   4      689.70      643.91     10.58 o
   3   3   4        0.24        1.58      1.83 o
   4   3   4      785.67      804.64     11.72 o
   5   3   4      368.49      433.91      8.44 o
   6   3   4      639.41      638.74     11.84 o
   7   3   4        1.91        1.07      4.60 o
   8   3   4       24.24       82.79      8.76 o
   9   3   4        5.15        8.76      8.06 o
  10   3   4      176.64      149.01     15.00 o
  -8   4   4        7.33       45.43     11.53 o
  -7   4   4       66.25       56.33     11.15 o
  -6   4   4        3.57        3.65      6.30 o
  -5   4   4       97.16      104.34      6.30 o
  -4   4   4      681.87      736.65     16.51 o
  -3   4   4      181.52      177.61      6.49 o
  -2   4   4      633.96      619.91     10.14 o
  -1   4   4       21.83       19.59      2.46 o
   0   4   4     2096.94     2057.05     22.62 o
   1   4   4       29.83       39.44      2.46 o
   2   4   4     1299.88     1334.32     16.76 o
   3   4   4     1255.95     1320.46     17.20 o
   4   4   4      233.01      251.07      5.67 o
   5   4   4       30.25       31.57      3.28 o
   6   4   4      195.59      264.56      8.32 o
   7   4   4      171.84      161.17      8.00 o
   8   4   4      350.09      392.39     18.33 o
   9   4   4      106.58      118.58     12.41 o
  10   4   4      595.94      774.08     29.23 o
  -8   5   4       13.87       21.99     10.46 o
  -7   5   4        0.71        9.70      9.20 o
  -6   5   4      111.08      114.10     10.90 o
  -5   5   4       40.88       36.48      7.25 o
  -4   5   4      946.06      902.36     20.98 o
  -3   5   4      124.04      134.26      7.37 o
  -2   5   4       13.43       11.28      3.47 o
  -1   5   4      751.54      765.76     12.47 o
   0   5   4     4200.72     4158.64     51.66 o
   1   5   4       13.06       20.85      2.90 o
   2   5   4      516.00      560.81     11.40 o
   3   5   4      507.59      481.36      8.25 o
   4   5   4        0.55       19.59      2.65 o
   5   5   4       80.76       83.48      4.91 o
   6   5   4      179.32      179.31      7.06 o
   7   5   4      219.40      230.54      9.45 o
   8   5   4      744.52      770.05     22.05 o
   9   5   4       91.52      110.20     12.22 o
  10   5   4       29.61       24.13     10.21 o
  -7   6   4       54.71       60.80     12.41 o
  -6   6   4        0.18        1.64      6.87 o
  -5   6   4       29.38       31.06      7.06 o
  -4   6   4      186.48      206.28     10.77 o
  -3   6   4      157.53      156.88      8.57 o
  -2   6   4      239.26      237.53      9.01 o
  -1   6   4       19.95       19.28      3.47 o
   0   6   4        0.12        4.10      3.15 o
   1   6   4      163.60      168.35      6.11 o
   2   6   4      912.97      935.88     15.81 o
   3   6   4       57.10       59.67      4.03 o
   4   6   4      571.44      573.53     11.21 o
   5   6   4       12.88       13.23      3.34 o
   6   6   4     5606.15     5875.27     71.70 o
   7   6   4        7.15       10.08      4.91 o
   8   6   4     3007.23     2866.66     54.25 o
   9   6   4       48.60       36.86      9.32 o
  10   6   4       16.57        8.76      9.32 o
  -7   7   4        0.18        4.54     10.21 o
  -6   7   4       25.69       15.44      8.63 o
  -5   7   4      227.15      204.01     13.99 o
  -4   7   4      858.08      840.42     21.74 o
  -3   7   4      272.19      269.03     10.84 o
  -2   7   4     3009.55     2961.48     45.24 o
  -1   7   4       25.57       17.70      3.78 o
   0   7   4      537.61      609.64     11.21 o
   1   7   4       60.53       73.97      5.23 o
   2   7   4       83.28       83.29      5.36 o
   3   7   4      421.02      418.29      8.82 o
   4   7   4      738.47      699.10     14.05 o
   5   7   4       17.76       20.10      4.54 o
   6   7   4        0.97        3.09      3.65 o
   7   7   4       66.62       74.16      8.13 o
   8   7   4      776.65      784.35     22.68 o
   9   7   4        0.47        6.62      6.24 o
  10   7   4       25.82       34.84     10.65 o
  -6   8   4        0.94        9.32      8.38 o
  -5   8   4       67.13       60.55     10.40 o
  -4   8   4      488.08      500.64     20.16 o
  -3   8   4       15.93       17.70      5.73 o
  -2   8   4       46.04       43.85      6.11 o
  -1   8   4       58.39       70.63      5.48 o
   0   8   4     1067.36     1091.69     16.95 o
   1   8   4      635.33      633.83     15.25 o
   2   8   4      540.31      531.01     12.29 o
   3   8   4      240.31      230.47      7.88 o
   4   8   4     4903.44     4835.19     57.15 o
   5   8   4      100.01       91.99      7.31 o
   6   8   4     2709.87     2670.21     50.34 o
   7   8   4      123.29      109.25      9.45 o
   8   8   4       92.59      124.69     10.46 o
   9   8   4       27.32       44.04      8.95 o
  -6   9   4       93.05       93.81     19.22 o
  -5   9   4       35.79       28.54     13.11 o
  -4   9   4      114.69      135.78     15.00 o
  -3   9   4       36.49       41.90      8.00 o
  -2   9   4        0.14        4.03      4.54 o
  -1   9   4      143.41      155.37      7.50 o
   0   9   4      292.29      272.24      9.45 o
   1   9   4       12.23        6.43      5.54 o
   2   9   4      562.49      520.11     15.81 o
   3   9   4       55.39       74.35      6.62 o
   4   9   4     1058.52      969.65     18.59 o
   5   9   4     1569.51     1547.72     34.15 o
   6   9   4      446.69      417.79     16.19 o
   7   9   4       13.75       19.28      6.93 o
   8   9   4       14.56       18.52      6.99 o
   9   9   4        0.44        2.77      7.06 o
  -5  10   4       23.40        6.49      9.83 o
  -4  10   4        0.46        0.00      8.69 o
  -3  10   4        3.94       15.25      6.99 o
  -2  10   4       42.54       39.25      8.13 o
  -1  10   4        9.75       11.28      6.24 o
   0  10   4       29.40       30.18      6.74 o
   1  10   4       94.55       88.52      9.45 o
   2  10   4      693.81      743.65     22.18 o
   3  10   4      144.61      134.14      9.32 o
   4  10   4      551.48      545.06     16.82 o
   5  10   4        0.38        4.10      5.86 o
   6  10   4       88.67       78.63      9.20 o
   7  10   4       47.41       32.20      7.94 o
   8  10   4        1.59       17.01      7.62 o
  -3  11   4       28.51       39.63     11.78 o
  -2  11   4        3.54        4.28      6.93 o
  -1  11   4      132.35      128.40     10.90 o
   0  11   4      557.21      513.87     20.35 o
   1  11   4      137.17      153.23     12.79 o
   2  11   4       17.03        8.76      8.19 o
   3  11   4       73.13       78.50      9.58 o
   4  11   4        6.18       13.99      6.17 o
   5  11   4      206.66      204.07     13.36 o
   6  11   4       39.39       34.15      8.63 o
   7  11   4        4.39        3.15      6.68 o
  -2  12   4       50.91       75.54     10.77 o
  -1  12   4       44.29       24.32      8.76 o
   0  12   4      601.16      570.38     26.34 o
   1  12   4      108.66       97.09     13.23 o
   2  12   4      155.64      157.51     13.17 o
   3  12   4        0.13        0.44      6.68 o
   4  12   4      178.80      191.47     12.22 o
   5  12   4        2.60        0.57      6.62 o
   6  12   4       24.26       17.20      8.32 o
   0  13   4        0.03        4.16     10.40 o
   1  13   4        9.34        9.07     10.52 o
   2  13   4       12.12       12.79      8.32 o
   3  13   4      177.19      202.18     13.74 o
   4  13   4       21.27       27.03      7.94 o
  -3 -12   5       96.29      113.47     11.34 o
  -2 -12   5       64.27       66.72     11.53 o
  -1 -12   5       13.49       11.09      8.82 o
   0 -12   5      218.70      237.02     18.27 o
  -5 -11   5       15.53       13.86      8.00 o
  -4 -11   5       43.49       40.70      9.20 o
  -3 -11   5      217.23      199.22     14.24 o
  -2 -11   5       49.96       55.57      9.95 o
  -1 -11   5        0.18        0.06      6.93 o
   0 -11   5      214.60      231.04     16.76 o
   1 -11   5       11.07       13.80      9.14 o
   2 -11   5      208.50      239.36     18.33 o
   3 -11   5        2.31        1.07      9.01 o
  -6 -10   5        7.10        6.49      5.73 o
  -5 -10   5       12.95       26.46      7.06 o
  -4 -10   5       50.40       41.58      6.80 o
  -3 -10   5       67.52       76.11      9.51 o
  -2 -10   5      194.60      195.76     13.55 o
  -1 -10   5        9.65       11.59      6.99 o
   0 -10   5       21.15       15.94      7.81 o
   1 -10   5       60.11       66.09     10.58 o
   2 -10   5      127.49      118.95     13.11 o
   3 -10   5        1.03        1.83      8.13 o
   4 -10   5       59.33       54.81     11.72 o
  -7  -9   5       10.33       11.40      5.23 o
  -6  -9   5      143.10      156.69      8.44 o
  -5  -9   5       48.03       27.41      5.80 o
  -4  -9   5       93.83       71.01      6.17 o
  -3  -9   5       72.57       85.94      8.82 o
  -2  -9   5      157.80      178.30     11.97 o
  -1  -9   5      124.53      129.73     11.09 o
   0  -9   5       51.24       59.60      9.26 o
   1  -9   5        3.19        1.76      6.36 o
   2  -9   5       10.15       11.59      7.25 o
   3  -9   5        0.08        5.67      6.17 o
   4  -9   5      501.89      478.02     23.56 o
   5  -9   5       56.84       43.03     11.91 o
  -8  -8   5       52.48       48.51      6.49 o
  -7  -8   5       43.34       52.80      6.93 o
  -6  -8   5      992.97      994.34     23.37 o
  -5  -8   5        3.98       11.21      4.79 o
  -4  -8   5      652.29      506.75     10.14 o
  -3  -8   5       38.59       34.97      4.73 o
  -2  -8   5       69.24       90.29      6.87 o
  -1  -8   5      146.40      135.15      8.63 o
   0  -8   5       14.39       20.10      5.17 o
   1  -8   5      118.95      137.67      7.62 o
   2  -8   5      115.49      123.49      9.83 o
   3  -8   5       14.41        9.64      7.62 o
   4  -8   5        3.60       12.47      8.38 o
   5  -8   5       85.50       77.37     12.29 o
   6  -8   5       24.04       34.27     14.30 o
  -8  -7   5       83.42       91.86      7.25 o
  -7  -7   5       62.63       52.99      6.49 o
  -6  -7   5      206.58      170.24      8.57 o
  -5  -7   5      265.32      242.63     12.35 o
  -4  -7   5      196.30      180.38      7.37 o
  -3  -7   5      109.16      100.74      5.17 o
  -2  -7   5       40.96       46.43      4.35 o
  -1  -7   5      395.92      401.85      9.26 o
   0  -7   5      272.83      250.13      8.19 o
   1  -7   5      176.68      161.80      6.99 o
   2  -7   5      476.13      488.35     12.41 o
   3  -7   5       60.21       65.84      7.69 o
   4  -7   5        0.35        6.43      7.43 o
   5  -7   5      383.65      361.40     20.10 o
   6  -7   5        1.14        7.18      8.69 o
   7  -7   5       46.06       40.20     14.81 o
  -9  -6   5       35.88       47.88      7.62 o
  -8  -6   5        0.18       14.24      5.10 o
  -7  -6   5       35.58       33.46      6.36 o
  -6  -6   5       25.28       97.78      6.55 o
  -5  -6   5      322.25      295.12      9.89 o
  -4  -6   5       14.63       12.73      3.34 o
  -3  -6   5        0.02        2.84      3.28 o
  -2  -6   5      259.86      294.67      8.13 o
  -1  -6   5       22.38       27.16      2.90 o
   0  -6   5       49.14       67.67      4.60 o
   1  -6   5        3.82       10.33      3.53 o
   2  -6   5        2.75        2.96      3.40 o
   3  -6   5      649.11      654.94     17.77 o
   4  -6   5       16.06       25.39      5.80 o
   5  -6   5       95.21      102.00      9.20 o
   6  -6   5      252.67      235.32     14.68 o
   7  -6   5       49.21       55.07     14.81 o
   8  -6   5       39.58       36.73     15.31 o
  -9  -5   5       22.34       31.06      7.25 o
  -8  -5   5       93.49       61.24      6.99 o
  -7  -5   5       30.97       30.87      6.55 o
  -6  -5   5       36.40       34.78      5.23 o
  -5  -5   5      265.51      273.06      9.01 o
  -4  -5   5      100.39       76.80     10.96 o
  -3  -5   5       48.95       47.44      4.47 o
  -2  -5   5       55.58       61.30      4.35 o
  -1  -5   5      103.99      130.23      4.85 o
   0  -5   5      981.48      986.03     16.26 o
   1  -5   5      675.76      633.26     11.28 o
   2  -5   5      145.26      135.33      6.05 o
   3  -5   5       66.37       58.59      5.92 o
   4  -5   5      593.17      553.06     14.81 o
   5  -5   5       80.22       87.45      8.51 o
   6  -5   5        3.91       10.71      6.30 o
   7  -5   5       40.12       47.00      9.77 o
   8  -5   5        6.82        2.96     12.54 o
  -9  -4   5        0.17        3.84      6.62 o
  -8  -4   5        8.17        9.45      5.61 o
  -7  -4   5        2.69        1.76      3.59 o
  -6  -4   5       61.15       55.32      5.17 o
  -5  -4   5     1045.23      990.63     20.67 o
  -4  -4   5      288.67      297.01     17.33 o
  -3  -4   5       14.60       11.97      8.00 o
  -2  -4   5     1711.72     1573.11     31.06 o
  -1  -4   5      226.13      235.70      7.50 o
   0  -4   5      211.30      170.43      5.67 o
   1  -4   5      207.52      231.48      5.48 o
   2  -4   5      446.51      406.82      9.01 o
   3  -4   5      226.86      228.71      8.51 o
   4  -4   5     2116.87     2091.83     33.58 o
   5  -4   5        0.63        6.55      5.29 o
   6  -4   5        2.90        5.42      5.67 o
   7  -4   5      389.07      389.18     17.96 o
   8  -4   5        5.02       16.76      8.57 o
   9  -4   5       76.85       48.20     11.34 o
  -9  -3   5      123.73      119.08     10.52 o
  -8  -3   5       63.98       61.56      7.62 o
  -7  -3   5      499.76      498.81     12.79 o
  -6  -3   5       92.25       99.48      6.62 o
  -5  -3   5       95.78       98.22      5.23 o
  -4  -3   5      176.94      194.87      7.12 o
  -3  -3   5      539.67      559.80     21.93 o
  -2  -3   5      150.56      151.09     15.12 o
  -1  -3   5        0.00        0.76      2.08 o
   0  -3   5      826.02      730.35     11.28 o
   1  -3   5       73.64       60.80      2.90 o
   2  -3   5      582.20      584.50     10.96 o
   3  -3   5      280.37      272.37      8.82 o
   4  -3   5       25.52       13.67      4.41 o
   5  -3   5        4.74        7.50      5.10 o
   6  -3   5      129.84      147.62      9.77 o
   7  -3   5       68.19       84.49     10.02 o
   8  -3   5       17.58        5.10      7.62 o
   9  -3   5       43.77       42.59     10.21 o
  -9  -2   5        1.40        5.61      7.37 o
  -8  -2   5       27.87       25.58      6.87 o
  -7  -2   5      140.84      145.79      7.88 o
  -6  -2   5      199.76      193.68      6.99 o
  -5  -2   5      658.11      630.55     15.12 o
  -4  -2   5      252.75      266.95      9.45 o
  -3  -2   5      186.70      279.11     21.67 o
  -2  -2   5        7.90       17.01      7.56 o
  -1  -2   5      108.99      109.82      4.54 o
   0  -2   5      791.75      897.44     11.53 o
   1  -2   5       17.38       26.97      2.08 o
   2  -2   5     3508.61     3410.20     36.86 o
   3  -2   5      172.12      192.86      6.55 o
   4  -2   5        6.68       11.72      3.97 o
   5  -2   5      270.54      259.01     10.65 o
   6  -2   5        0.21        6.36      5.23 o
   7  -2   5      135.92      118.13      9.14 o
   8  -2   5       38.80       50.03      9.58 o
   9  -2   5        0.04        3.65      7.62 o
  10  -2   5       65.09       52.99     13.23 o
  -9  -1   5       61.05       58.97     10.71 o
  -8  -1   5      126.26      105.91      9.89 o
  -7  -1   5       82.24       77.69      8.00 o
  -6  -1   5      204.45      221.08      8.06 o
  -5  -1   5      231.72      253.03      7.50 o
  -4  -1   5     1667.91     1696.09     33.90 o
  -3  -1   5      165.92      178.49      5.04 o
  -2  -1   5     1897.01     1886.75     42.21 o
  -1  -1   5     3452.93     3326.28     51.54 o
   0  -1   5      240.11      221.78      3.72 o
   1  -1   5       37.55       31.25      2.33 o
   2  -1   5        5.91      107.61      3.59 o
   3  -1   5      876.31      899.08     14.81 o
   4  -1   5       86.08       99.11      5.86 o
   5  -1   5      368.79      381.68     12.41 o
   6  -1   5      436.52      441.92     11.91 o
   7  -1   5       24.07       19.47      6.11 o
   8  -1   5        7.13        6.30      6.62 o
   9  -1   5      164.35      185.99     13.80 o
  10  -1   5        3.22        5.17      9.45 o
  -9   0   5        2.12       16.00      8.69 o
  -8   0   5       50.65       36.73      9.14 o
  -7   0   5       87.61      101.82      9.39 o
  -6   0   5      108.39      120.65      7.69 o
  -5   0   5       67.94       76.61      4.54 o
  -4   0   5       83.40      105.03      4.22 o
  -3   0   5     1210.87     1174.85     14.87 o
  -2   0   5      258.08      208.23      4.10 o
  -1   0   5     1177.02     1073.92     12.79 o
   0   0   5     2780.38     2718.98     25.71 o
   1   0   5        2.44        3.34      1.26 o
   2   0   5      466.95      458.80      7.75 o
   3   0   5      194.90      226.82     10.46 o
   4   0   5      150.88      148.31      4.91 o
   5   0   5     1504.23     1516.40     24.63 o
   6   0   5        3.59        3.47      3.59 o
   7   0   5      476.41      459.37     13.99 o
   8   0   5       34.81       26.65      7.62 o
   9   0   5        0.72        3.47      8.32 o
  10   0   5        3.99        2.71      9.01 o
  -9   1   5        1.92        2.46      8.44 o
  -8   1   5      298.44      281.63     16.44 o
  -7   1   5       14.89       20.16      7.12 o
  -6   1   5      166.24      173.45      9.51 o
  -5   1   5        0.62        5.23      3.59 o
  -4   1   5     2146.33     2102.35     23.37 o
  -3   1   5     1371.48     1426.37     17.89 o
  -2   1   5     3266.86     3308.14     33.27 o
  -1   1   5     2713.14     2613.19     23.88 o
   0   1   5      106.29      129.54      3.15 o
   1   1   5      992.65      977.84     11.66 o
   2   1   5     1031.24     1070.89     13.04 o
   3   1   5       86.65       90.22      3.34 o
   4   1   5       72.54      102.32      5.42 o
   5   1   5       22.84       14.18      3.40 o
   6   1   5      198.87      227.89     12.92 o
   7   1   5        9.79       13.23      5.36 o
   8   1   5      243.85      243.51     13.48 o
   9   1   5        0.52        6.11      8.32 o
  10   1   5      155.12      141.01     15.56 o
  -9   2   5       23.64       34.34     11.34 o
  -8   2   5       15.94        8.57      8.63 o
  -7   2   5      248.49      230.03     14.81 o
  -6   2   5      159.61      151.09      6.99 o
  -5   2   5      320.74      302.17      8.32 o
  -4   2   5      848.38      943.88     14.43 o
  -3   2   5      143.24      141.89      4.22 o
  -2   2   5      367.78      389.69      6.68 o
  -1   2   5      218.91      226.38      4.79 o
   0   2   5      298.37      280.94      5.10 o
   1   2   5        6.75        2.77      1.83 o
   2   2   5     2951.79     2980.45     33.08 o
   3   2   5      703.18      673.33     10.58 o
   4   2   5       58.95       72.58      3.72 o
   5   2   5       32.46       32.76      3.65 o
   6   2   5      156.61      175.59      6.49 o
   7   2   5       20.53       26.53      5.61 o
   8   2   5      516.16      458.93     17.45 o
   9   2   5      264.52      273.32     17.39 o
  10   2   5      104.11      134.70     14.87 o
  -8   3   5        0.97        0.76      8.57 o
  -7   3   5      215.72      211.38     15.44 o
  -6   3   5       17.89       18.90      5.92 o
  -5   3   5       59.78       64.39      5.29 o
  -4   3   5       15.43       12.54      3.15 o
  -3   3   5      151.08      158.77      5.61 o
  -2   3   5       25.23       28.92      3.97 o
  -1   3   5      548.77      534.09      8.63 o
   0   3   5      232.06      210.88      4.60 o
   1   3   5      199.03      211.38      5.29 o
   2   3   5     1833.38     1805.15     24.19 o
   3   3   5      542.39      531.76      9.26 o
   4   3   5      448.24      489.61     18.21 o
   5   3   5      100.64      113.79      5.17 o
   6   3   5      291.49      284.28      7.94 o
   7   3   5       56.53       55.76      6.68 o
   8   3   5      735.52      727.20     21.86 o
   9   3   5      116.09      141.51     13.29 o
  10   3   5        0.12        3.65      8.95 o
  -8   4   5       46.44       42.47     11.78 o
  -7   4   5       39.23       32.07     10.40 o
  -6   4   5      605.96      639.56     18.52 o
  -5   4   5      454.52      453.32     13.29 o
  -4   4   5      484.12      528.55     11.66 o
  -3   4   5      464.78      469.76      9.32 o
  -2   4   5      258.18      210.75      5.61 o
  -1   4   5       92.67      100.62      4.35 o
   0   4   5      394.92      366.44      7.69 o
   1   4   5     1667.76     1575.31     19.53 o
   2   4   5      190.66      192.48      5.67 o
   3   4   5      242.31      269.98      7.25 o
   4   4   5      333.69      289.38      7.12 o
   5   4   5        0.35        2.71      2.71 o
   6   4   5     1551.09     1667.74     23.12 o
   7   4   5       83.64       80.58      6.49 o
   8   4   5     1584.02     1612.23     41.71 o
   9   4   5      149.35      141.32     13.55 o
  10   4   5     3601.20     3584.73     80.52 o
  -8   5   5       25.50       20.41     10.90 o
  -7   5   5       87.94       75.86     12.73 o
  -6   5   5        9.88       11.09      6.55 o
  -5   5   5        5.37        7.81      5.23 o
  -4   5   5        3.13        9.39      4.10 o
  -3   5   5       24.60       21.17      3.97 o
  -2   5   5      115.37      114.79      5.04 o
  -1   5   5        2.11        1.89      2.65 o
   0   5   5     6102.40     6423.98     67.54 o
   1   5   5      270.32      273.06      6.62 o
   2   5   5     3433.87     3660.40     45.87 o
   3   5   5      151.75      161.61      6.43 o
   4   5   5      247.70      291.59      7.37 o
   5   5   5      102.03      111.01      4.98 o
   6   5   5      885.16      841.12     15.88 o
   7   5   5      149.87      164.88      8.13 o
   8   5   5      848.31      864.43     23.69 o
   9   5   5      149.90      151.15     13.86 o
  10   5   5        5.08       16.44      9.58 o
  -7   6   5       71.92       64.20     12.98 o
  -6   6   5      154.69      136.72     11.03 o
  -5   6   5      242.63      227.38     12.22 o
  -4   6   5       93.17       83.10      6.30 o
  -3   6   5      919.59      955.66     16.26 o
  -2   6   5      780.18      800.60     14.87 o
  -1   6   5        1.38        6.17      3.15 o
   0   6   5     2261.48     2183.94     28.79 o
   1   6   5      362.32      374.31      9.01 o
   2   6   5       24.65       25.33      3.78 o
   3   6   5       98.21      108.12      5.48 o
   4   6   5      256.42      289.57      7.25 o
   5   6   5       22.24       23.82      3.84 o
   6   6   5     2440.66     2459.21     34.40 o
   7   6   5        4.62        4.85      4.73 o
   8   6   5     4479.79     4304.56     75.67 o
   9   6   5        7.87        9.77      8.38 o
  10   6   5       30.55       31.00     10.77 o
  -7   7   5        2.78       10.84     11.28 o
  -6   7   5      251.86      250.32     14.43 o
  -5   7   5       36.01       39.25      8.06 o
  -4   7   5      291.72      287.93     12.16 o
  -3   7   5      170.36      184.54      8.13 o
  -2   7   5      739.41      772.19     15.31 o
  -1   7   5        0.00       -2.27      3.15 o
   0   7   5        1.11        7.69      4.10 o
   1   7   5      556.38      559.42     12.03 o
   2   7   5      953.99      910.99     18.08 o
   3   7   5      153.05      156.88      6.68 o
   4   7   5       70.81       92.62      5.17 o
   5   7   5      227.17      236.65      7.81 o
   6   7   5     1101.69     1060.56     20.29 o
   7   7   5       16.54       18.40      6.24 o
   8   7   5       70.43       81.91     10.21 o
   9   7   5      219.62      224.49     13.86 o
  10   7   5      175.45      255.30     18.40 o
  -6   8   5      152.56      167.15     13.36 o
  -5   8   5      149.58      154.99     12.03 o
  -4   8   5        7.87        8.51      6.55 o
  -3   8   5      209.07      195.95      9.58 o
  -2   8   5      218.19      224.23      8.95 o
  -1   8   5        3.68        8.88      4.03 o
   0   8   5       19.52       13.55      4.66 o
   1   8   5        1.12        2.84      4.03 o
   2   8   5       67.80       92.87      6.05 o
   3   8   5        5.71        8.32      3.65 o
   4   8   5      455.90      453.57     11.97 o
   5   8   5        9.75        8.76      4.60 o
   6   8   5     1085.62     1044.94     26.27 o
   7   8   5      156.23      134.83     10.46 o
   8   8   5      121.58      148.31     11.59 o
   9   8   5        0.04        7.18      6.74 o
  -5   9   5       38.11       50.40     12.60 o
  -4   9   5      285.59      299.15     15.12 o
  -3   9   5      406.81      417.85     13.80 o
  -2   9   5      177.84      198.47      9.89 o
  -1   9   5       57.44       47.57      5.42 o
   0   9   5        8.06       19.85      5.48 o
   1   9   5       13.05        9.39      5.17 o
   2   9   5      252.97      269.28     10.77 o
   3   9   5      445.30      436.75     13.29 o
   4   9   5      166.13      188.32     10.08 o
   5   9   5       76.28       63.32      8.19 o
   6   9   5     1144.35     1081.73     27.66 o
   7   9   5      168.81      189.39     13.11 o
   8   9   5        7.21       13.36      6.74 o
   9   9   5        4.87        2.77      7.31 o
  -4  10   5       43.84       40.51     11.34 o
  -3  10   5        2.60       11.40      8.69 o
  -2  10   5      138.60      143.27     11.34 o
  -1  10   5        0.47        0.57      5.67 o
   0  10   5      118.85      129.54     11.21 o
   1  10   5      283.82      274.89     14.30 o
   2  10   5        7.78        8.51      5.67 o
   3  10   5      310.18      321.45     11.97 o
   4  10   5      373.64      350.24     15.69 o
   5  10   5       85.35      103.77     10.40 o
   6  10   5        5.35        3.78      6.11 o
   7  10   5        2.64        1.20      6.05 o
   8  10   5      123.83      139.68     12.16 o
  -3  11   5       78.82       76.05     13.86 o
  -2  11   5        8.63       10.33      7.56 o
  -1  11   5       66.68       69.49     11.34 o
   0  11   5      154.67      168.54     12.98 o
   1  11   5       31.44       26.78      8.06 o
   2  11   5       16.00       19.22      6.62 o
   3  11   5       18.54       21.86      6.74 o
   4  11   5      124.44      118.39     11.28 o
   5  11   5        0.15        4.03      6.30 o
   6  11   5        7.49        6.11      7.43 o
   7  11   5        0.04        0.44      6.74 o
  -2  12   5        0.76       15.63     13.48 o
  -1  12   5        3.59        8.76      8.76 o
   0  12   5        8.00        9.89      9.95 o
   1  12   5       73.15       84.49     12.92 o
   2  12   5      276.74      256.56     15.50 o
   3  12   5      139.12      167.40     11.84 o
   4  12   5      137.12      146.05     11.47 o
   5  12   5        5.53        5.10      7.31 o
   6  12   5      222.62      268.21     16.13 o
   0  13   5       33.81       33.33     12.16 o
   1  13   5        0.03        5.86      8.63 o
   2  13   5      376.72      392.46     18.08 o
   3  13   5       44.42       59.79      9.89 o
   4  13   5       72.18       99.93     12.35 o
  -4 -11   6      581.94      638.24     20.22 o
  -3 -11   6      117.38      114.54     11.78 o
  -2 -11   6      117.77      102.95     12.10 o
  -1 -11   6      147.46      160.79     14.43 o
   0 -11   6      412.60      464.41     22.30 o
   1 -11   6       71.30       67.92     11.97 o
   2 -11   6        6.29        4.03      8.51 o
  -6 -10   6        6.38        3.40      5.67 o
  -5 -10   6        0.03        8.13      6.30 o
  -4 -10   6      294.73      274.51     12.41 o
  -3 -10   6       80.04       73.34      9.39 o
  -2 -10   6      491.55      484.51     20.16 o
  -1 -10   6        3.85       12.92      7.43 o
   0 -10   6      125.81      127.96     12.73 o
   1 -10   6       12.95       12.85      7.88 o
   2 -10   6        1.41        0.00      7.06 o
   3 -10   6       13.57       21.99      9.32 o
   4 -10   6        4.62        6.30      9.32 o
  -7  -9   6       17.26       22.74      9.95 o
  -6  -9   6      187.00      197.58     11.47 o
  -5  -9   6       58.39       52.23      6.24 o
  -4  -9   6      126.88      102.89      7.94 o
  -3  -9   6        1.12        0.00      5.48 o
  -2  -9   6      238.66      213.33     12.73 o
  -1  -9   6      220.56      246.54     14.30 o
   0  -9   6       80.08       74.53      9.95 o
   1  -9   6       19.98       18.46      7.75 o
   2  -9   6        2.24        0.50      6.87 o
   3  -9   6       40.91       42.78      9.64 o
   4  -9   6       33.03       52.23     11.15 o
   5  -9   6        9.96        5.36      8.69 o
  -7  -8   6       66.63       60.55      6.93 o
  -6  -8   6       39.15       59.92      6.49 o
  -5  -8   6       34.90       41.02      5.73 o
  -4  -8   6      143.57      116.12      7.94 o
  -3  -8   6      276.74      262.04      8.95 o
  -2  -8   6       13.98        7.56      4.41 o
  -1  -8   6       45.12       23.50      5.36 o
   0  -8   6     1251.53     1236.85     28.73 o
   1  -8   6       48.73       51.60      9.01 o
   2  -8   6      199.18      193.68     11.59 o
   3  -8   6       63.25       50.28      8.19 o
   4  -8   6       89.16      102.76     10.46 o
   5  -8   6       80.29       78.38     12.85 o
   6  -8   6       20.23       18.84     10.84 o
  -8  -7   6       24.48       18.15      7.12 o
  -7  -7   6        0.43        2.46      4.79 o
  -6  -7   6      282.55      244.65     12.60 o
  -5  -7   6      580.61      487.47     17.01 o
  -4  -7   6       66.95       59.10      5.54 o
  -3  -7   6        1.78        7.43      4.47 o
  -2  -7   6       89.44       99.04      5.36 o
  -1  -7   6      109.48      110.32      6.30 o
   0  -7   6      133.21      145.73      7.43 o
   1  -7   6      209.12      230.98      8.13 o
   2  -7   6       91.19       91.42      7.06 o
   3  -7   6       52.27       64.58      7.31 o
   4  -7   6      405.77      389.31     19.72 o
   5  -7   6        5.56        3.40      8.32 o
   6  -7   6        6.69        7.56      8.51 o
   7  -7   6       47.99       36.79     13.99 o
  -8  -6   6        8.86        3.34      4.79 o
  -7  -6   6       22.47       20.85      5.67 o
  -6  -6   6      205.95      227.20     11.84 o
  -5  -6   6       10.22       15.94      4.85 o
  -4  -6   6        4.77        8.51      3.72 o
  -3  -6   6      124.08      127.96      6.05 o
  -2  -6   6      475.46      492.13     13.11 o
  -1  -6   6       72.51       80.96      4.98 o
   0  -6   6        0.23        1.64      2.90 o
   1  -6   6       47.23       50.21      4.41 o
   2  -6   6       49.70       57.90      4.79 o
   3  -6   6      240.91      223.79      8.57 o
   4  -6   6      142.27      135.15      9.77 o
   5  -6   6       36.59       36.48      8.44 o
   6  -6   6      170.76      184.42     15.94 o
   7  -6   6       15.73        5.17     11.59 o
   8  -6   6      238.07      273.06     26.65 o
  -9  -5   6       94.19       84.11      9.32 o
  -8  -5   6       74.67       75.16      7.06 o
  -7  -5   6        4.76        3.21      5.42 o
  -6  -5   6      159.47      161.54     11.21 o
  -5  -5   6      111.51      109.94     14.11 o
  -4  -5   6       76.28      105.85     12.47 o
  -3  -5   6      647.73      612.66     15.00 o
  -2  -5   6     1842.05     1744.80     30.43 o
  -1  -5   6       97.25       93.94      4.35 o
   0  -5   6       31.25       30.31      3.40 o
   1  -5   6      202.32      209.24      6.36 o
   2  -5   6      113.32      124.50      5.48 o
   3  -5   6       22.14       24.38      4.28 o
   4  -5   6        5.67        4.54      4.79 o
   5  -5   6       67.25       49.40      7.31 o
   6  -5   6        2.87        9.89      6.36 o
   7  -5   6       34.24       44.42     11.47 o
   8  -5   6        0.95        0.00     10.96 o
  -9  -4   6        8.68        2.21      7.18 o
  -8  -4   6        1.31        2.84      5.42 o
  -7  -4   6       28.97       34.46      4.98 o
  -6  -4   6      152.46      138.74      7.88 o
  -5  -4   6      702.68      684.04     17.14 o
  -4  -4   6       48.71       46.37      9.70 o
  -3  -4   6      747.79      712.90     38.31 o
  -2  -4   6      754.97      691.04     16.19 o
  -1  -4   6      756.72      738.10     15.37 o
   0  -4   6        9.16        8.32      2.52 o
   1  -4   6      207.81      247.99      6.43 o
   2  -4   6      217.52      225.37      7.06 o
   3  -4   6      170.89      203.51      7.25 o
   4  -4   6      483.78      520.42     13.99 o
   5  -4   6       83.80      104.02      8.44 o
   6  -4   6       89.00       90.54      8.76 o
   7  -4   6        2.78        5.17      6.99 o
   8  -4   6      287.58      303.18     17.45 o
   9  -4   6        0.59        5.92     12.85 o
  -9  -3   6       14.37       11.53      7.50 o
  -8  -3   6      196.54      189.58     10.71 o
  -7  -3   6      129.48      123.99      6.68 o
  -6  -3   6       24.47       29.68      5.67 o
  -5  -3   6        0.64        5.61      4.28 o
  -4  -3   6      202.20      167.09     20.10 o
  -3  -3   6      213.95      188.13     13.55 o
  -2  -3   6        0.13        0.00      5.36 o
  -1  -3   6        0.38        0.82      2.21 o
   0  -3   6      422.88      398.44      7.43 o
   1  -3   6      507.96      512.73      8.06 o
   2  -3   6      557.48      609.51     11.40 o
   3  -3   6      261.12      267.96      7.31 o
   4  -3   6      196.13      230.28      9.14 o
   5  -3   6       44.17       48.95      6.74 o
   6  -3   6       89.97      106.16      8.82 o
   7  -3   6      221.09      215.48     11.97 o
   8  -3   6       82.42       79.13     10.84 o
   9  -3   6        0.66        2.08      8.06 o
  -9  -2   6        6.14        4.16      7.56 o
  -8  -2   6      221.98      215.60     11.91 o
  -7  -2   6       53.42       70.19      6.17 o
  -6  -2   6       73.82       60.86      5.04 o
  -5  -2   6       30.64       36.42      4.85 o
  -4  -2   6      453.53      405.37     12.35 o
  -3  -2   6      372.21      367.19      9.83 o
  -2  -2   6       59.80       57.52      3.65 o
  -1  -2   6      200.43      190.27      4.85 o
   0  -2   6     1393.19     1487.04     16.82 o
   1  -2   6        0.93        1.45      1.64 o
   2  -2   6       26.84       34.84      2.96 o
   3  -2   6        5.02        4.35      2.52 o
   4  -2   6       56.75       66.09      5.61 o
   5  -2   6        8.61        9.77      5.04 o
   6  -2   6       25.72       32.95      6.55 o
   7  -2   6      128.42      121.98      9.58 o
   8  -2   6        8.41        0.13      6.80 o
   9  -2   6        6.56       17.14      8.57 o
  -9  -1   6       14.83       37.74      9.58 o
  -8  -1   6       16.73       25.26      7.56 o
  -7  -1   6       27.68       11.59      6.17 o
  -6  -1   6      606.63      577.76     14.24 o
  -5  -1   6      333.64      378.60      9.14 o
  -4  -1   6     1507.24     1448.11     23.82 o
  -3  -1   6      155.21      172.76      4.85 o
  -2  -1   6      561.02      525.90     11.66 o
  -1  -1   6     1382.85     1360.72     20.60 o
   0  -1   6     3236.74     2969.48     30.94 o
   1  -1   6     4346.70     4111.83     40.32 o
   2  -1   6     5245.49     5057.97     52.67 o
   3  -1   6      519.94      517.59     10.71 o
   4  -1   6      336.26      328.32      9.83 o
   5  -1   6        0.86        2.33      2.71 o
   6  -1   6      255.96      247.74      8.76 o
   7  -1   6       47.17       46.18      7.12 o
   8  -1   6      190.33      185.30     13.61 o
   9  -1   6        5.13        6.11      7.94 o
  10  -1   6        2.04       13.61     11.03 o
  -9   0   6       73.50       37.30     10.33 o
  -8   0   6       33.77       41.71      8.57 o
  -7   0   6      515.49      487.60     17.33 o
  -6   0   6      251.72      251.45     11.47 o
  -5   0   6        9.10        8.32      4.03 o
  -4   0   6      150.38      145.04      4.41 o
  -3   0   6      334.12      319.25      5.86 o
  -2   0   6     4298.18     4487.53     46.06 o
  -1   0   6      718.39      607.12      8.32 o
   0   0   6      199.85      153.61      3.59 o
   1   0   6      596.47      606.74      9.20 o
   2   0   6      310.57      350.50      6.36 o
   3   0   6     1400.16     1318.95     21.17 o
   4   0   6      416.31      527.54     12.22 o
   5   0   6      360.01      342.05      8.38 o
   6   0   6      521.21      511.03     12.41 o
   7   0   6       34.55       39.00      6.74 o
   8   0   6      549.79      548.39     20.04 o
   9   0   6       99.29       86.51     10.77 o
  10   0   6       43.35       52.55     12.54 o
  -9   1   6      125.48      151.46     14.81 o
  -8   1   6       77.77       83.61     11.40 o
  -7   1   6      180.26      163.88     11.40 o
  -6   1   6       13.93       22.30      6.55 o
  -5   1   6       95.85      102.95      5.61 o
  -4   1   6       16.52       12.98      3.09 o
  -3   1   6      217.92      238.91      5.61 o
  -2   1   6     1098.15     1142.03     12.73 o
  -1   1   6      155.33      134.14      4.54 o
   0   1   6     2879.65     2699.57     27.53 o
   1   1   6     4646.57     4646.36     48.45 o
   2   1   6      630.74      684.11     10.84 o
   3   1   6      847.75      905.44     16.00 o
   4   1   6      597.41      568.87     12.60 o
   5   1   6       15.17       14.87      4.35 o
   6   1   6     2372.47     2581.75     38.05 o
   7   1   6       90.85       98.04      7.06 o
   8   1   6        0.66       10.84      6.87 o
   9   1   6        0.00        9.01      8.38 o
  10   1   6      223.63      222.79     18.15 o
  -9   2   6        2.14       14.43     10.33 o
  -8   2   6        1.93        0.95      8.51 o
  -7   2   6       12.42       23.69      7.94 o
  -6   2   6       68.60       69.12      8.57 o
  -5   2   6       95.33       90.41      5.67 o
  -4   2   6        0.66        6.99      3.28 o
  -3   2   6        8.32        9.58      2.96 o
  -2   2   6     1707.74     1630.50     17.01 o
  -1   2   6        0.76        2.39      1.76 o
   0   2   6     1057.23     1192.56     15.00 o
   1   2   6       24.45       20.67      2.46 o
   2   2   6     3085.32     2963.06     34.59 o
   3   2   6     1987.27     2105.75     28.23 o
   4   2   6      504.16      565.66     10.14 o
   5   2   6      380.99      385.34     11.72 o
   6   2   6       11.71       17.07      4.73 o
   7   2   6      153.93      175.91      7.94 o
   8   2   6      244.30      243.20     13.48 o
   9   2   6      183.88      187.19     16.13 o
  10   2   6      739.49      732.12     29.49 o
  -8   3   6       28.04       41.84     10.71 o
  -7   3   6      258.65      208.80     15.25 o
  -6   3   6      139.38      133.07     11.66 o
  -5   3   6        2.16        2.96      4.22 o
  -4   3   6       97.31       98.73      5.92 o
  -3   3   6      743.69      787.18     13.23 o
  -2   3   6     2124.05     2136.81     26.90 o
  -1   3   6       69.44       89.53      3.65 o
   0   3   6       60.30       33.20      2.71 o
   1   3   6        2.03        1.32      2.21 o
   2   3   6     7951.97     7872.15     91.61 o
   3   3   6      881.40      916.78     15.06 o
   4   3   6     6896.61     7619.63     83.54 o
   5   3   6      181.26      171.63      6.30 o
   6   3   6      146.91      151.46      6.55 o
   7   3   6       35.09       43.03      7.37 o
   8   3   6     1108.10     1051.55     27.66 o
   9   3   6      357.83      407.83     20.85 o
  10   3   6       90.72       76.68     13.04 o
  -8   4   6      184.65      202.31     18.02 o
  -7   4   6       13.75        8.00      9.14 o
  -6   4   6      376.84      395.54     19.59 o
  -5   4   6       62.26       66.41      6.17 o
  -4   4   6     1386.97     1344.46     21.74 o
  -3   4   6      469.51      466.43      9.89 o
  -2   4   6      250.00      264.43      7.56 o
  -1   4   6       37.45       55.70      3.72 o
   0   4   6      689.17      607.24     10.14 o
   1   4   6     1162.15     1128.99     16.38 o
   2   4   6     4013.10     4573.53     52.42 o
   3   4   6      141.38      181.90      6.24 o
   4   4   6      115.12      132.81      5.17 o
   5   4   6      363.62      364.74      9.32 o
   6   4   6      701.72      736.46     13.48 o
   7   4   6       39.10       43.16      6.05 o
   8   4   6     1111.29     1134.91     28.79 o
   9   4   6        4.49        9.32      8.25 o
  10   4   6     1205.86     1168.74     37.74 o
  -8   5   6      362.82      357.87     22.56 o
  -7   5   6       36.06       58.09     11.91 o
  -6   5   6      246.61      279.55     13.29 o
  -5   5   6       86.52      105.41      9.01 o
  -4   5   6      254.60      261.34      9.07 o
  -3   5   6       78.25       92.43      5.42 o
  -2   5   6        3.74        6.80      3.72 o
  -1   5   6      518.39      469.89     10.08 o
   0   5   6       57.23       74.60      4.66 o
   1   5   6       55.58       57.40      3.72 o
   2   5   6     1733.70     1982.26     27.72 o
   3   5   6      360.56      349.30      8.95 o
   4   5   6     1678.32     1721.86     27.16 o
   5   5   6       12.84       16.00      3.34 o
   6   5   6      860.08      860.52     14.93 o
   7   5   6       83.86       86.69      6.74 o
   8   5   6      477.41      497.80     17.64 o
   9   5   6       91.21      103.39     12.60 o
  10   5   6       80.07       72.27     12.79 o
  -7   6   6        2.12        8.69      9.95 o
  -6   6   6      528.03      538.82     18.84 o
  -5   6   6        0.63       15.63      6.49 o
  -4   6   6       58.17       58.91      6.99 o
  -3   6   6      120.96      110.57      6.11 o
  -2   6   6       63.14       65.97      5.36 o
  -1   6   6       44.68       47.76      4.54 o
   0   6   6     1032.69     1061.26     16.82 o
   1   6   6       17.41       16.32      3.09 o
   2   6   6      905.83     1011.80     18.78 o
   3   6   6      174.20      199.60      5.92 o
   4   6   6      508.20      480.92      9.83 o
   5   6   6       29.18       28.23      3.78 o
   6   6   6      693.46      752.53     16.38 o
   7   6   6       34.91       34.40      5.61 o
   8   6   6      443.22      471.72     17.52 o
   9   6   6       13.61       23.82      9.45 o
  10   6   6       16.74       20.79     10.33 o
  -7   7   6       71.35       40.20     13.11 o
  -6   7   6       97.91      111.90     14.74 o
  -5   7   6       11.25        5.92      6.49 o
  -4   7   6      222.78      225.24     12.35 o
  -3   7   6        0.76        7.62      4.10 o
  -2   7   6      149.49      154.61      6.93 o
  -1   7   6      193.17      227.64      9.01 o
   0   7   6     1133.75     1238.17     19.91 o
   1   7   6      456.94      458.30     10.84 o
   2   7   6        7.93        4.47      4.03 o
   3   7   6      245.54      271.99     10.08 o
   4   7   6      813.03      800.16     14.43 o
   5   7   6      187.31      184.10      7.50 o
   6   7   6      567.96      555.33     13.80 o
   7   7   6      315.98      325.80     14.49 o
   8   7   6      598.00      610.39     20.67 o
   9   7   6      105.49      142.33     11.84 o
  10   7   6      171.60      204.39     17.14 o
  -6   8   6        0.09        1.76      9.64 o
  -5   8   6      117.70      127.52     11.28 o
  -4   8   6      295.21      277.60     13.99 o
  -3   8   6        6.41        6.30      4.79 o
  -2   8   6      340.49      392.08     10.65 o
  -1   8   6       84.13       81.09      6.99 o
   0   8   6      222.42      204.96      8.63 o
   1   8   6      214.19      213.84      8.13 o
   2   8   6       60.19       86.06      6.62 o
   3   8   6      164.47      167.53      8.06 o
   4   8   6      650.34      621.04     14.30 o
   5   8   6       21.38       23.12      5.17 o
   6   8   6      476.15      452.56     16.63 o
   7   8   6       49.70       53.74      8.13 o
   8   8   6       41.93       55.89      8.69 o
   9   8   6        1.19        3.34      6.80 o
  -5   9   6        0.00        2.02      8.13 o
  -4   9   6       86.20       93.06     10.58 o
  -3   9   6       23.52       24.38      6.87 o
  -2   9   6      331.82      375.64     12.85 o
  -1   9   6      291.72      287.49     10.84 o
   0   9   6       48.66       39.32      5.92 o
   1   9   6      409.85      418.92     12.35 o
   2   9   6      562.03      572.27     16.57 o
   3   9   6      333.33      356.42     13.48 o
   4   9   6     2567.77     2546.97     44.29 o
   5   9   6       59.23       52.11      6.87 o
   6   9   6      885.45      870.48     24.57 o
   7   9   6        9.60        4.28      6.36 o
   8   9   6       41.52       46.50      8.57 o
   9   9   6       63.77       51.10     10.14 o
  -4  10   6       49.44       47.69     12.54 o
  -3  10   6      104.20      103.52     13.86 o
  -2  10   6        6.20       15.75      7.12 o
  -1  10   6       24.61       19.91      6.80 o
   0  10   6      202.42      197.96     11.53 o
   1  10   6      317.55      326.74     13.80 o
   2  10   6        2.18        6.24      5.48 o
   3  10   6       57.96       53.24      8.38 o
   4  10   6      464.52      454.58     17.77 o
   5  10   6       17.75       17.39      7.12 o
   6  10   6      120.57      150.08     11.78 o
   7  10   6       31.11       31.75      8.13 o
   8  10   6      188.40      183.28     13.55 o
  -3  11   6       88.62      104.21     19.15 o
  -2  11   6        4.38        0.00     10.27 o
  -1  11   6       72.47       63.76      9.01 o
   0  11   6      210.28      231.04     13.80 o
   1  11   6       43.45       39.50      7.62 o
   2  11   6      107.13       97.28      9.26 o
   3  11   6       36.47       62.88     11.28 o
   4  11   6     1468.89     1420.76     35.16 o
   5  11   6       96.59       91.67     10.65 o
   6  11   6       54.14       48.01      9.01 o
   7  11   6        2.61        4.28      7.37 o
  -2  12   6       28.62       33.58     14.49 o
  -1  12   6        0.60        4.91      7.56 o
   0  12   6      162.80      183.28     12.98 o
   1  12   6       21.60       14.68      8.57 o
   2  12   6        3.98       18.15      8.69 o
   3  12   6       10.83        6.49      7.69 o
   4  12   6        7.64        3.72      7.31 o
   5  12   6       70.60       69.37     10.90 o
   6  12   6       36.92       21.86      9.01 o
   1  13   6       27.14       41.02     10.58 o
   2  13   6      487.46      578.83     23.56 o
   3  13   6        8.88       13.55      8.44 o
   4  13   6        1.13       17.26      9.07 o
  -3 -11   7        1.35        8.13      7.62 o
  -2 -11   7       43.85       21.23      8.44 o
  -1 -11   7       45.95       41.77     10.21 o
   0 -11   7      171.46      162.24     14.87 o
   1 -11   7       53.76       50.09     11.15 o
   2 -11   7       72.57       90.41     14.30 o
  -5 -10   7       27.25       36.35      7.56 o
  -4 -10   7        0.96        1.83      6.11 o
  -3 -10   7       58.29       61.56      9.20 o
  -2 -10   7       12.27       24.19      7.81 o
  -1 -10   7        1.97        2.71      6.93 o
   0 -10   7      126.96      106.10     12.22 o
   1 -10   7        1.75        8.57      7.06 o
   2 -10   7        0.04        7.69      7.75 o
   3 -10   7        9.95        6.93      8.32 o
   4 -10   7        0.39        0.82      8.51 o
  -6  -9   7        8.91        4.91      7.25 o
  -5  -9   7       11.17        1.89      6.80 o
  -4  -9   7      128.18      115.11      8.06 o
  -3  -9   7       64.21       47.76      7.31 o
  -2  -9   7      699.80      636.48     21.61 o
  -1  -9   7      117.76      104.15     11.28 o
   0  -9   7      240.32      293.16     16.26 o
   1  -9   7      273.86      265.31     16.19 o
   2  -9   7       76.42       78.32     11.09 o
   3  -9   7        0.17        2.14      7.62 o
   4  -9   7      145.12      144.47     14.62 o
   5  -9   7        9.45       11.21     12.29 o
  -7  -8   7        4.30        9.14      7.12 o
  -6  -8   7       92.55       90.92      8.69 o
  -5  -8   7       13.46       12.41      4.98 o
  -4  -8   7       45.88       55.32      6.62 o
  -3  -8   7      153.62      159.09      7.12 o
  -2  -8   7       89.11       98.92      6.68 o
  -1  -8   7       15.18       11.15      5.73 o
   0  -8   7      328.59      293.04     15.12 o
   1  -8   7      283.72      293.41     15.81 o
   2  -8   7      239.32      260.59     15.56 o
   3  -8   7       57.52       34.46      7.75 o
   4  -8   7       88.10       96.59     10.27 o
   5  -8   7       56.18       58.97      9.83 o
   6  -8   7       60.96       76.87     13.48 o
  -7  -7   7       51.43       40.64      8.38 o
  -6  -7   7       24.86       18.08     10.77 o
  -5  -7   7       37.35       34.02      6.05 o
  -4  -7   7       44.53       46.94      5.29 o
  -3  -7   7      173.61      164.51      9.39 o
  -2  -7   7        4.88        6.87      3.84 o
  -1  -7   7      147.13      144.66      7.62 o
   0  -7   7      325.43      313.07     11.28 o
   1  -7   7       83.62       97.66      6.11 o
   2  -7   7       39.14       44.42      6.49 o
   3  -7   7        2.34        1.39      5.54 o
   4  -7   7        9.31        5.92      5.86 o
   5  -7   7       25.47       23.82      7.56 o
   6  -7   7      139.34      137.41     15.37 o
   7  -7   7        2.49       11.97     13.74 o
  -8  -6   7       54.03       52.29      8.00 o
  -7  -6   7        0.03        7.94      4.73 o
  -6  -6   7       26.44       45.93     18.27 o
  -5  -6   7      191.92      153.54     16.38 o
  -4  -6   7       39.05       26.97      5.04 o
  -3  -6   7      180.27      184.48      7.37 o
  -2  -6   7        0.02        6.68      4.10 o
  -1  -6   7       57.32       65.27      4.79 o
   0  -6   7      420.36      418.79      9.77 o
   1  -6   7        0.66        1.51      3.21 o
   2  -6   7       21.88       19.41      4.47 o
   3  -6   7       23.37       21.23      4.98 o
   4  -6   7      164.82      144.47      8.69 o
   5  -6   7      124.26      119.46     13.17 o
   6  -6   7        2.02        9.01      9.14 o
   7  -6   7        4.53        2.58     11.15 o
   8  -6   7        0.10       41.14     15.88 o
  -8  -5   7        9.73       11.34      5.48 o
  -7  -5   7       66.12       77.43      7.62 o
  -6  -5   7       18.41       25.45      6.17 o
  -5  -5   7        2.17        5.23      7.25 o
  -4  -5   7      112.05      101.37     12.92 o
  -3  -5   7      328.09      350.37     10.46 o
  -2  -5   7      267.15      283.02      8.76 o
  -1  -5   7      335.08      360.14      8.32 o
   0  -5   7      173.81      189.96      6.11 o
   1  -5   7      223.85      225.94      6.74 o
   2  -5   7       82.29       82.91      4.85 o
   3  -5   7        6.95       14.49      4.10 o
   4  -5   7       48.59       56.07      5.54 o
   5  -5   7       14.94        9.20      5.61 o
   6  -5   7      167.14      171.56     12.92 o
   7  -5   7      207.50      247.99     22.87 o
   8  -5   7       14.42       15.12     12.92 o
  -8  -4   7      135.44      150.77      9.20 o
  -7  -4   7        0.52        1.70      5.67 o
  -6  -4   7      866.47      860.33     21.48 o
  -5  -4   7       21.86       18.33     13.29 o
  -4  -4   7      301.50      249.12     17.58 o
  -3  -4   7      246.34      239.23     23.19 o
  -2  -4   7       33.45       39.13      4.28 o
  -1  -4   7      117.27      115.61      5.86 o
   0  -4   7     1099.63     1100.63     16.07 o
   1  -4   7      126.19      141.70      4.98 o
   2  -4   7      670.09      620.16     11.28 o
   3  -4   7      601.49      613.48     13.92 o
   4  -4   7      427.85      508.13     12.16 o
   5  -4   7      378.84      385.84     14.11 o
   6  -4   7       11.49       18.21      6.43 o
   7  -4   7       11.78       16.00      7.06 o
   8  -4   7       15.96       14.68     12.10 o
   9  -4   7       27.97        5.29     12.41 o
  -9  -3   7       43.23       57.59      9.83 o
  -8  -3   7      171.20      179.44     10.52 o
  -7  -3   7       20.78       24.19      4.66 o
  -6  -3   7      192.43      163.56      9.32 o
  -5  -3   7      456.73      481.17     14.49 o
  -4  -3   7      196.01      161.80     20.98 o
  -2  -3   7      157.22      161.54      6.43 o
  -1  -3   7       91.77      115.05      5.17 o
   0  -3   7      868.34      889.76     13.17 o
   1  -3   7       57.90       57.40      3.47 o
   2  -3   7     2898.51     2824.64     33.83 o
   3  -3   7      578.83      613.04     11.47 o
   4  -3   7       64.18       58.85      4.79 o
   5  -3   7       53.15       50.84      6.93 o
   6  -3   7       33.41       32.45      6.93 o
   7  -3   7       40.35       41.27      7.37 o
   8  -3   7       21.31       13.42      8.19 o
   9  -3   7        8.46        5.86      8.51 o
  -9  -2   7       12.60       34.97      9.26 o
  -8  -2   7       68.95       63.00      8.25 o
  -7  -2   7        0.99       16.57      5.99 o
  -6  -2   7       25.36       30.75      4.22 o
  -5  -2   7      172.70      169.36      7.81 o
  -4  -2   7      614.17      616.88     16.32 o
  -3  -2   7        0.71        0.44      2.96 o
  -2  -2   7       36.10       58.59      4.47 o
  -1  -2   7        7.61        3.28      2.21 o
   0  -2   7      671.53      727.45     10.40 o
   1  -2   7       19.25       22.24      2.08 o
   2  -2   7     1239.30     1174.41     17.33 o
   3  -2   7      424.51      387.92      8.32 o
   4  -2   7     1094.05     1110.52     17.96 o
   5  -2   7        0.15        4.79      4.73 o
   6  -2   7       15.66       18.96      6.05 o
   7  -2   7       29.22       12.54      6.36 o
   8  -2   7       19.42        5.92      7.69 o
   9  -2   7       15.70       11.28      8.51 o
  -9  -1   7       22.05       30.43      9.70 o
  -8  -1   7      236.72      209.49     12.66 o
  -7  -1   7       13.26       16.38      6.43 o
  -6  -1   7       78.42       93.06      6.49 o
  -5  -1   7     1285.44     1279.25     20.48 o
  -4  -1   7      506.63      439.27     10.58 o
  -3  -1   7       31.92       26.27      3.09 o
  -2  -1   7      273.49      285.54      7.18 o
   0  -1   7       23.50       50.78      2.58 o
   1  -1   7     3006.10     3044.40     32.64 o
   2  -1   7      170.53      278.67      6.43 o
   3  -1   7      992.51     1051.55     17.07 o
   4  -1   7       34.29       20.41      4.54 o
   5  -1   7       80.54       94.76      6.68 o
   6  -1   7      632.07      675.92     18.21 o
   7  -1   7      154.67      149.76     10.02 o
   8  -1   7      528.49      481.11     19.72 o
   9  -1   7       10.37       17.26      8.63 o
  10  -1   7       74.92       70.88     13.86 o
  -9   0   7      452.82      440.59     21.42 o
  -8   0   7        1.56        8.44      6.99 o
  -7   0   7      250.79      290.01     13.48 o
  -6   0   7       88.50       82.16      6.87 o
  -5   0   7      225.01      231.10      8.19 o
  -4   0   7       65.10       80.46      4.98 o
  -3   0   7      164.23      190.40      5.10 o
  -2   0   7      677.89      678.06     10.02 o
  -1   0   7       50.44       40.26      2.58 o
   0   0   7     9699.87    10447.54    104.21 o
   1   0   7      389.83      356.42      6.36 o
   2   0   7       42.58       90.48      3.59 o
   3   0   7     1449.38     1434.43     21.23 o
   4   0   7     1141.07     1041.66     19.15 o
   5   0   7       16.46       12.41      4.41 o
   6   0   7        7.94        8.51      5.10 o
   7   0   7       57.62       72.90      7.69 o
   8   0   7        6.16       14.68      6.99 o
   9   0   7      484.02      430.83     19.47 o
  10   0   7       52.05       42.59     12.35 o
  -8   1   7      475.56      519.73     20.41 o
  -7   1   7      114.35       98.92     10.14 o
  -6   1   7       15.19       13.29      6.30 o
  -5   1   7      249.06      254.48      8.13 o
  -4   1   7        3.64        3.15      3.15 o
  -3   1   7       16.82       18.84      3.02 o
  -2   1   7        3.65       17.64      2.02 o
  -1   1   7     2787.37     2708.14     29.36 o
   0   1   7      575.88      503.09      7.37 o
   1   1   7      304.09      398.70      7.69 o
   2   1   7      284.53      371.41     10.77 o
   3   1   7        0.05        4.28      3.09 o
   4   1   7      438.88      417.91     12.73 o
   5   1   7      233.17      236.02      9.83 o
   6   1   7     1916.29     1920.58     34.78 o
   7   1   7       46.56       29.49      6.49 o
   8   1   7      705.53      656.45     21.99 o
   9   1   7        0.44        0.00      6.99 o
  10   1   7      383.49      383.95     22.68 o
  -8   2   7       94.92      138.48     14.18 o
  -7   2   7       46.74       32.07      8.44 o
  -6   2   7      551.01      528.61     18.59 o
  -5   2   7      106.72      114.61      5.73 o
  -4   2   7     1080.16     1151.54     17.39 o
  -3   2   7      163.12      158.33      5.54 o
  -2   2   7     4884.92     5061.88     46.25 o
  -1   2   7        0.18        1.51      1.95 o
   0   2   7      891.61     1079.15     14.18 o
   1   2   7      156.29      176.54      4.91 o
   2   2   7      116.09      102.19      4.60 o
   3   2   7        7.04       47.25      4.28 o
   4   2   7     4845.92     5098.74     61.74 o
   5   2   7     1144.41     1186.19     23.56 o
   6   2   7       43.37       45.24      6.11 o
   7   2   7       77.21       95.39      9.32 o
   8   2   7      664.94      695.70     22.30 o
   9   2   7      189.60      182.84     15.56 o
  10   2   7       36.85       45.49     12.16 o
  -8   3   7      212.02      215.48     17.26 o
  -7   3   7        9.54        7.25      8.69 o
  -6   3   7       86.81      116.81     10.77 o
  -5   3   7       85.30       82.66      6.55 o
  -4   3   7       24.11       24.45      4.41 o
  -3   3   7      218.68      214.91      6.68 o
  -2   3   7     2823.85     2821.74     34.65 o
  -1   3   7      331.24      321.07      6.74 o
   0   3   7      175.50      163.25      4.91 o
   1   3   7        0.25        1.64      2.33 o
   2   3   7     1670.33     1705.42     24.07 o
   3   3   7      451.63      449.23     10.90 o
   4   3   7     5869.75     6019.62     72.14 o
   5   3   7       82.85       75.98      5.04 o
   6   3   7      275.00      315.40     10.77 o
   7   3   7       56.91       51.92      8.00 o
   8   3   7       10.06       18.27      7.25 o
   9   3   7       70.27       73.34     11.91 o
  10   3   7      124.99      115.43     14.87 o
  -8   4   7       77.72       82.41     13.92 o
  -7   4   7       10.56       12.92      9.14 o
  -6   4   7      154.26      164.82     12.60 o
  -5   4   7       30.81       27.22      6.80 o
  -4   4   7     1782.97     1820.09     25.83 o
  -3   4   7        5.90        0.76      2.84 o
  -2   4   7      493.17      402.92     10.27 o
  -1   4   7      413.94      455.71      9.01 o
   0   4   7      231.26      218.82      5.99 o
   1   4   7      243.55      249.50      7.75 o
   2   4   7     4606.04     4912.12     60.17 o
   3   4   7        4.39        2.21      3.21 o
   4   4   7        3.53        3.53      3.28 o
   5   4   7       88.37       83.86      5.61 o
   6   4   7      110.53      103.58      6.24 o
   7   4   7       90.67      117.57      7.88 o
   8   4   7      225.56      208.42     12.66 o
   9   4   7      275.97      268.27     17.45 o
  10   4   7       88.09      124.56     14.87 o
  -7   5   7       11.64       11.47     10.58 o
  -6   5   7      353.91      268.53     17.58 o
  -5   5   7        0.69        4.73      6.80 o
  -4   5   7      511.61      476.25     14.11 o
  -3   5   7      157.40      140.44      8.00 o
  -2   5   7       95.54       95.77      5.92 o
  -1   5   7       31.10       33.27      4.35 o
   0   5   7      576.97      553.25     10.90 o
   1   5   7      237.37      244.27      6.55 o
   2   5   7      739.16      856.61     15.31 o
   3   5   7       29.06       27.03      4.03 o
   4   5   7       18.28       81.47      5.92 o
   5   5   7       15.12       13.42      4.03 o
   6   5   7        5.18        9.26      3.72 o
   7   5   7        8.70       10.96      4.60 o
   8   5   7      135.03      180.57     11.47 o
   9   5   7       26.34        7.69      8.51 o
  10   5   7        4.40        2.02      9.26 o
  -7   6   7       40.59       33.39     12.10 o
  -6   6   7      147.82      141.07     15.06 o
  -5   6   7       33.77       29.36      8.38 o
  -4   6   7      289.06      275.90     14.24 o
  -3   6   7       30.08       34.78      5.48 o
  -2   6   7      157.57      165.64      7.69 o
  -1   6   7       45.86       53.62      5.17 o
   0   6   7      133.12      160.66      6.36 o
   1   6   7       90.14       88.58      4.91 o
   2   6   7      853.60      910.74     15.69 o
   3   6   7        0.23        2.39      3.72 o
   4   6   7      111.92      105.79      7.06 o
   5   6   7        3.44       10.27      3.53 o
   6   6   7      273.23      290.20     10.21 o
   7   6   7       11.34        5.10      4.35 o
   8   6   7       25.01       23.82      6.87 o
   9   6   7       50.70       39.38     10.33 o
  10   6   7       14.37       10.84     10.27 o
  -6   7   7      204.10      237.15     18.96 o
  -5   7   7       95.53       94.70     11.28 o
  -4   7   7      160.42      155.75     12.35 o
  -3   7   7      188.60      179.56      9.58 o
  -2   7   7        0.61        2.65      4.54 o
  -1   7   7      400.16      358.50     11.91 o
   0   7   7     1485.83     1603.73     27.85 o
   1   7   7      808.23      831.35     16.57 o
   2   7   7      288.65      312.00     10.46 o
   3   7   7      254.59      260.46      9.77 o
   4   7   7      115.13      135.84      6.87 o
   5   7   7      138.98      146.42      7.12 o
   6   7   7       99.43      125.13      7.43 o
   7   7   7      105.70      115.36      9.83 o
   8   7   7      148.62      173.01     12.03 o
   9   7   7        2.93        4.03      6.49 o
  10   7   7        6.69       24.38     10.90 o
  -6   8   7        2.06        5.17     10.84 o
  -5   8   7        0.06        7.56      8.51 o
  -4   8   7       82.68       47.88      9.58 o
  -3   8   7       52.11       41.96      7.81 o
  -2   8   7       31.81       37.61      6.36 o
  -1   8   7       22.24       18.78      5.80 o
   0   8   7       23.58       13.80      5.10 o
   1   8   7      355.12      343.94     10.96 o
   2   8   7      509.83      467.62     13.61 o
   3   8   7       31.73       24.19      5.36 o
   4   8   7      541.69      503.09     13.99 o
   5   8   7      211.34      203.44      9.51 o
   6   8   7       88.90       69.31      7.43 o
   7   8   7      227.04      188.57     12.16 o
   8   8   7      413.20      434.67     17.83 o
   9   8   7       24.08       22.87      8.00 o
  -5   9   7       14.00       18.84      9.64 o
  -4   9   7      111.04      126.26     12.92 o
  -3   9   7       81.52       91.48     10.96 o
  -2   9   7        0.17        5.48      5.17 o
  -1   9   7       61.82       75.92      7.18 o
   0   9   7      154.03      167.91      8.95 o
   1   9   7      108.00       97.85      8.44 o
   2   9   7       76.99       96.84      8.69 o
   3   9   7       32.36       40.32      6.99 o
   4   9   7        8.26       16.38      5.80 o
   5   9   7      184.67      181.58     10.33 o
   6   9   7      619.85      588.72     19.97 o
   7   9   7       15.08       20.29      7.25 o
   8   9   7        9.05       11.34      6.99 o
   9   9   7        2.32        1.39      7.43 o
  -4  10   7        8.44        4.22     11.84 o
  -3  10   7       83.82       86.63     17.01 o
  -2  10   7      236.24      270.29     18.78 o
  -1  10   7        8.93        4.22      6.17 o
   0  10   7      165.81      171.94     11.28 o
   1  10   7       21.88       17.39      6.24 o
   2  10   7      961.07      936.69     26.46 o
   3  10   7       20.25       11.59      6.87 o
   4  10   7       23.69       17.89      6.30 o
   5  10   7      265.10      290.58     15.00 o
   6  10   7        8.04       10.65      6.93 o
   7  10   7      117.28       96.27     10.84 o
   8  10   7        9.81       33.14      8.57 o
  -3  11   7        2.09       18.21     12.92 o
  -2  11   7       59.79       54.31     15.69 o
  -1  11   7       17.79       27.60      7.94 o
   0  11   7       28.08       40.20      8.00 o
   1  11   7       12.85       20.73      7.25 o
   2  11   7      194.52      215.67     13.99 o
   3  11   7       34.09       14.37      7.69 o
   4  11   7      896.88      908.72     27.22 o
   5  11   7       71.70       80.71     10.58 o
   6  11   7       56.89       74.91     10.27 o
   7  11   7       34.39       37.61      9.32 o
  -1  12   7        4.16        0.00     11.34 o
   0  12   7      160.49      157.83     12.47 o
   1  12   7        0.12        4.60      6.80 o
   2  12   7        0.81        0.00      9.01 o
   3  12   7        1.07        0.00      8.63 o
   4  12   7      167.38      190.97     14.49 o
   5  12   7       48.10       44.92      9.51 o
   6  12   7      446.51      495.16     21.36 o
   1  13   7        5.67        0.00     10.40 o
   2  13   7       32.79       22.49     11.47 o
   3  13   7        0.32        4.10      7.56 o
   4  13   7        0.82        5.23      8.51 o
  -2 -11   8      251.95      233.62     16.00 o
  -1 -11   8        0.56        9.89      8.19 o
   0 -11   8       96.66      100.37     13.29 o
   1 -11   8       23.68       17.14      9.58 o
  -4 -10   8        1.31        3.02      6.62 o
  -3 -10   8       73.87       79.64      9.77 o
  -2 -10   8       55.35       42.34      9.20 o
  -1 -10   8       60.31       59.41     10.21 o
   0 -10   8       72.84       63.00     10.08 o
   1 -10   8        0.03        3.15      7.75 o
   2 -10   8      178.46      230.60     19.41 o
   3 -10   8        4.72        3.15      8.38 o
  -6  -9   8       85.83       78.06     24.13 o
  -5  -9   8       37.36       43.85      8.63 o
  -4  -9   8      191.13      192.04      9.95 o
  -3  -9   8        6.06        3.72      5.92 o
  -2  -9   8      252.18      257.12     14.24 o
  -1  -9   8       18.44       20.54      7.43 o
   0  -9   8      223.34      261.85     15.75 o
   1  -9   8       58.39       52.67      9.95 o
   2  -9   8        2.15       10.65      8.00 o
   3  -9   8        1.52       14.55      8.51 o
   4  -9   8       96.46       98.35     13.17 o
   5  -9   8       40.37       47.63     15.75 o
  -6  -8   8       13.65       13.23     11.40 o
  -5  -8   8        3.96        7.31      4.60 o
  -4  -8   8      193.78      173.83      9.26 o
  -3  -8   8       55.66       50.47      4.98 o
  -2  -8   8      127.05      125.13      8.13 o
  -1  -8   8        8.80        6.99      6.17 o
   0  -8   8     1255.31     1198.23     32.89 o
   1  -8   8       93.81       94.38     11.72 o
   2  -8   8      484.90      477.77     20.60 o
   3  -8   8        0.09        3.78      6.74 o
   4  -8   8       25.22       27.72      9.07 o
   5  -8   8        0.63        3.21     11.53 o
   6  -8   8       36.58       42.91     15.12 o
  -7  -7   8       10.43       13.92     19.91 o
  -6  -7   8        0.43        0.00      8.63 o
  -5  -7   8      105.74      101.69     15.18 o
  -4  -7   8      929.05      877.09     24.82 o
  -3  -7   8      297.89      285.03     12.85 o
  -2  -7   8       30.38       28.42      4.47 o
  -1  -7   8       85.15       83.73      6.68 o
   0  -7   8       26.47       28.92      5.67 o
   1  -7   8       45.46       37.30      6.99 o
   2  -7   8        5.84        4.10      5.29 o
   3  -7   8        0.02        2.90      5.42 o
   4  -7   8       44.93       57.96      8.38 o
   5  -7   8        3.33       10.02      6.62 o
   6  -7   8      149.56      175.03     16.76 o
   7  -7   8       13.63       16.63     13.29 o
  -7  -6   8        3.33        2.52     16.44 o
  -6  -6   8       69.94       63.63     21.04 o
  -5  -6   8       83.38       85.62     14.05 o
  -4  -6   8      912.77      908.34     35.91 o
  -3  -6   8       18.54       15.88      3.91 o
  -2  -6   8      780.93      804.19     18.59 o
  -1  -6   8       34.08       29.86      4.85 o
   0  -6   8     1391.31     1357.06     20.67 o
   1  -6   8       37.00       37.61      4.03 o
   2  -6   8     1002.15      927.31     18.78 o
   3  -6   8      774.87      719.33     17.39 o
   4  -6   8      116.16      118.45     10.08 o
   5  -6   8       21.25       23.12      6.93 o
   6  -6   8      271.60      251.14     18.21 o
   7  -6   8      138.99      135.52     20.04 o
  -8  -5   8        0.20        0.00      6.30 o
  -7  -5   8       45.43       47.06      6.43 o
  -6  -5   8      315.12      291.27     32.07 o
  -5  -5   8        0.87        0.00     12.54 o
  -4  -5   8       28.51       10.27      8.76 o
  -3  -5   8        6.65        3.53      3.65 o
  -2  -5   8      415.28      420.87     11.21 o
  -1  -5   8       26.88       16.32      3.40 o
   0  -5   8        2.40        2.84      2.84 o
   1  -5   8      311.78      308.09      7.81 o
   2  -5   8        9.36       11.78      3.84 o
   3  -5   8      209.85      224.80      8.76 o
   4  -5   8      745.02      739.05     17.26 o
   5  -5   8      187.81      207.79     10.40 o
   6  -5   8       16.41       17.14      8.38 o
   7  -5   8        2.91       29.93     12.98 o
   8  -5   8       25.62       41.90     15.37 o
  -8  -4   8       40.90       56.83      7.18 o
  -7  -4   8        0.00        2.14      5.80 o
  -6  -4   8       33.27       37.93      7.69 o
  -5  -4   8        4.78       15.56     14.81 o
  -4  -4   8      291.32      266.20     26.97 o
  -3  -4   8       79.23      100.62     17.52 o
  -2  -4   8     1019.91     1032.02     23.25 o
  -1  -4   8       14.91       29.17      3.53 o
   0  -4   8      275.55      251.52      6.74 o
   1  -4   8      286.23      302.17      7.37 o
   2  -4   8      144.82      164.32      5.80 o
   3  -4   8       27.10       18.96      3.78 o
   4  -4   8     1053.98     1154.19     20.10 o
   5  -4   8       16.81       12.29      4.54 o
   6  -4   8      224.48      198.65      9.14 o
   7  -4   8       15.05        8.63      7.62 o
   8  -4   8       32.86       40.89     15.00 o
  -8  -3   8       35.05       48.70      7.50 o
  -7  -3   8       29.44       26.97      4.79 o
  -6  -3   8       24.97       25.58      5.99 o
  -5  -3   8      570.16      538.00     15.63 o
  -4  -3   8      114.85      136.85      6.99 o
  -3  -3   8       47.32       41.21      4.10 o
  -2  -3   8      652.60      601.57     15.25 o
  -1  -3   8       48.05       55.44      4.60 o
   0  -3   8      208.18      196.83      5.61 o
   1  -3   8       46.58       48.89      3.53 o
   2  -3   8      109.15      135.96      5.17 o
   3  -3   8        4.73       12.41      3.15 o
   4  -3   8       77.34       60.48      4.73 o
   5  -3   8       24.75       22.87      4.35 o
   6  -3   8        4.74       10.14      4.10 o
   7  -3   8      636.37      651.28     19.97 o
   8  -3   8      104.15      107.23     12.10 o
   9  -3   8        9.88       24.76     14.11 o
  -8  -2   8       76.04       74.28      8.69 o
  -7  -2   8      547.67      559.74     16.95 o
  -6  -2   8        0.06        4.03      3.28 o
  -5  -2   8        1.95        1.89      3.65 o
  -4  -2   8       97.58       96.02      4.47 o
  -3  -2   8        1.38        1.01      3.53 o
  -2  -2   8     1008.91      903.49     16.07 o
  -1  -2   8      787.14      795.56     15.50 o
   0  -2   8      245.55      209.05      5.48 o
   1  -2   8       29.62       34.90      2.77 o
   2  -2   8     6416.48     6497.89     71.64 o
   3  -2   8      101.84      105.60      4.66 o
   4  -2   8       25.30       34.90      5.23 o
   5  -2   8      513.94      491.56     15.06 o
   6  -2   8        2.54        2.21      5.54 o
   7  -2   8       71.12       49.46      7.94 o
   8  -2   8        5.54        5.92      7.31 o
   9  -2   8      151.89      124.31     13.29 o
  -8  -1   8      326.80      320.07     15.06 o
  -7  -1   8        0.36        0.69      5.92 o
  -6  -1   8     3026.00     2998.59     47.00 o
  -5  -1   8      319.29      354.72      9.20 o
  -4  -1   8     1104.58     1094.52     19.78 o
  -3  -1   8      204.84      211.00      6.93 o
  -2  -1   8        0.05        2.33      2.71 o
  -1  -1   8      792.02      864.30     13.11 o
   0  -1   8       40.46       42.53      3.53 o
   1  -1   8      103.12      117.32      3.84 o
   2  -1   8      167.96      209.37      5.67 o
   3  -1   8      269.35      295.49      8.38 o
   4  -1   8      715.57      702.95     15.56 o
   5  -1   8        2.05        4.73      4.41 o
   6  -1   8     1583.83     1565.74     31.19 o
   7  -1   8      500.19      452.38     15.88 o
   8  -1   8      778.05      774.52     25.26 o
   9  -1   8        0.59       11.47      8.32 o
  10  -1   8      239.70      204.58     19.09 o
  -8   0   8      271.23      280.25     15.18 o
  -7   0   8        0.91       34.53      7.81 o
  -6   0   8      372.66      352.58     13.99 o
  -5   0   8      668.19      663.63     15.56 o
  -4   0   8     1619.64     1616.58     22.87 o
  -3   0   8        9.48       10.71      2.65 o
  -2   0   8      313.44      260.53      5.73 o
  -1   0   8      190.43      180.32      4.98 o
   0   0   8    13672.89    14725.64    146.11 o
   1   0   8       97.45       68.30      3.15 o
   2   0   8     2684.29     2697.74     32.01 o
   3   0   8       12.43       24.95      3.91 o
   4   0   8      236.76      240.80      8.76 o
   5   0   8       40.46       44.10      6.17 o
   6   0   8      117.26      116.56      8.63 o
   7   0   8       21.90       25.08      6.55 o
   8   0   8      187.91      177.93     13.11 o
   9   0   8        0.25        5.42      7.81 o
  10   0   8        9.65        5.80     10.08 o
  -8   1   8     1147.37     1183.93     35.22 o
  -7   1   8        0.75        1.20      6.74 o
  -6   1   8        2.00        4.28      5.99 o
  -5   1   8        9.07       10.52      5.29 o
  -4   1   8      130.54      132.56      5.42 o
  -3   1   8      907.49      906.39     13.80 o
  -2   1   8     1570.69     1842.33     24.95 o
  -1   1   8      816.67      826.37     11.15 o
   0   1   8       69.18       53.37      2.77 o
   1   1   8     1186.34     1157.46     15.94 o
   2   1   8      553.60      513.74     10.27 o
   3   1   8      226.70      235.95      7.94 o
   4   1   8     4728.10     4624.62     62.75 o
   5   1   8        0.01       65.46      6.80 o
   6   1   8      768.61      798.97     19.72 o
   7   1   8        9.70        8.44      5.67 o
   8   1   8       25.29       21.17      7.50 o
   9   1   8       19.57       19.28      8.38 o
  10   1   8      242.19      255.80     19.41 o
  -8   2   8      304.94      290.01     18.40 o
  -7   2   8       70.17       68.42      9.77 o
  -6   2   8      553.66      532.01     18.84 o
  -5   2   8       67.92       71.32      8.95 o
  -4   2   8      271.84      350.94      8.44 o
  -3   2   8      589.41      631.25     10.71 o
  -2   2   8     7420.18     7484.86     73.72 o
  -1   2   8      257.76      232.80      5.29 o
   0   2   8      110.77      153.98      4.79 o
   1   2   8      643.74      668.61     11.03 o
   2   2   8        0.89        2.21      2.71 o
   3   2   8      784.83      866.19     16.32 o
   4   2   8        3.93       15.75      4.03 o
   5   2   8      105.77      101.44      7.25 o
   6   2   8      274.36      271.80     11.34 o
   7   2   8        0.25        6.36      5.48 o
   8   2   8      208.00      236.84     13.92 o
   9   2   8       83.30      103.20     11.47 o
  10   2   8       38.35       40.83     11.84 o
  -8   3   8        1.78       19.03     10.40 o
  -7   3   8        8.05       12.47      8.51 o
  -6   3   8      193.31      191.09     12.85 o
  -5   3   8      168.25      155.18      7.81 o
  -4   3   8      149.07      178.56      7.43 o
  -3   3   8      126.91      145.54      6.68 o
  -2   3   8      414.30      384.46      8.32 o
  -1   3   8      592.62      556.65      9.77 o
   0   3   8      566.49      542.28      9.45 o
   1   3   8        3.59        5.42      2.58 o
   2   3   8        9.14       10.71      3.09 o
   3   3   8        1.14       10.77      3.47 o
   4   3   8      182.65      169.11     10.27 o
   5   3   8      239.12      186.18      7.31 o
   6   3   8      100.72      124.62      6.74 o
   7   3   8      259.35      263.99     13.74 o
   8   3   8        0.06        7.31      6.74 o
   9   3   8        0.01        4.10      8.19 o
  10   3   8      191.07      180.76     17.07 o
  -7   4   8      433.60      431.77     22.18 o
  -6   4   8       92.99      126.45     11.84 o
  -5   4   8        5.87       21.17      6.43 o
  -4   4   8      744.20      817.17     18.21 o
  -3   4   8      369.28      366.18      9.39 o
  -2   4   8       39.25       46.75      4.35 o
  -1   4   8       27.84       35.91      3.65 o
   0   4   8      193.93      192.61      5.92 o
   1   4   8      141.49      132.75      5.86 o
   2   4   8      107.70      127.02     15.44 o
   3   4   8      312.16      352.32     10.33 o
   4   4   8       13.68       18.84      4.79 o
   5   4   8      495.86      455.40     11.78 o
   6   4   8       11.84        7.81      3.97 o
   7   4   8        0.07        5.61      4.47 o
   8   4   8      619.07      655.63     21.74 o
   9   4   8       23.41       22.37      9.89 o
  10   4   8       46.08       76.93     13.23 o
  -7   5   8        2.51       21.48     10.58 o
  -6   5   8        3.77       12.66      9.64 o
  -5   5   8       96.21       90.92      9.14 o
  -4   5   8      170.69      171.75     10.40 o
  -3   5   8      407.51      414.38     11.40 o
  -2   5   8       79.54       84.68      5.80 o
  -1   5   8      662.38      626.27     13.55 o
   0   5   8       12.73       14.93      3.40 o
   1   5   8      463.40      488.60     10.52 o
   2   5   8      633.43      637.29     13.17 o
   3   5   8      438.55      459.75     11.21 o
   4   5   8     1911.57     2034.68     35.22 o
   5   5   8        1.90        4.66      3.72 o
   6   5   8       10.40        6.36      3.97 o
   7   5   8      430.26      449.04     13.17 o
   8   5   8       11.51       11.09      5.61 o
   9   5   8        1.32       14.24      8.88 o
  10   5   8       39.48       31.57     11.40 o
  -7   6   8       29.49       47.88     12.92 o
  -6   6   8      102.50       91.36     13.55 o
  -5   6   8       24.24       43.47      9.07 o
  -4   6   8       64.14       56.77      8.06 o
  -3   6   8      977.57      914.14     20.35 o
  -2   6   8        0.21        4.28      4.28 o
  -1   6   8      136.26      133.44      6.87 o
   0   6   8        5.17       11.40      3.84 o
   1   6   8        0.07        1.07      3.09 o
   2   6   8      646.34      658.02     15.06 o
   3   6   8        2.28        0.69      3.84 o
   4   6   8       23.12       12.66      4.54 o
   5   6   8       39.65       36.73      4.91 o
   6   6   8        3.71        9.20      4.41 o
   7   6   8       49.05       53.62      6.11 o
   8   6   8       59.65       53.93      8.06 o
   9   6   8       38.26       44.80     11.03 o
  10   6   8      276.36      303.05     20.60 o
  -6   7   8       14.70        8.63     10.65 o
  -5   7   8      130.48      146.42     13.80 o
  -4   7   8       45.61       55.13      9.32 o
  -3   7   8       15.75       18.65      6.55 o
  -2   7   8      181.89      195.82      8.88 o
  -1   7   8      278.80      283.77      9.89 o
   0   7   8      197.05      194.43      8.00 o
   1   7   8      173.61      182.02      7.37 o
   2   7   8      755.37      768.79     14.74 o
   3   7   8        2.31        8.57      4.66 o
   4   7   8       85.08       85.88      5.48 o
   5   7   8        0.07        2.71      3.72 o
   6   7   8       13.64       22.74      5.04 o
   7   7   8      563.72      589.60     17.39 o
   8   7   8      156.96      150.64     11.40 o
   9   7   8       35.79       31.19      8.19 o
  -5   8   8        3.42        6.93      8.19 o
  -4   8   8        1.14        2.33      7.31 o
  -3   8   8       90.45       81.09     10.40 o
  -2   8   8        3.49       29.55      6.30 o
  -1   8   8      193.85      199.98      9.95 o
   0   8   8       22.37       19.66      5.54 o
   1   8   8      123.37      144.66      9.39 o
   2   8   8      140.30      159.28      8.88 o
   3   8   8      153.69      147.49      8.38 o
   4   8   8      162.99      158.90      9.77 o
   5   8   8       12.14       20.67      5.48 o
   6   8   8      795.23      791.03     20.60 o
   7   8   8      266.65      244.46     13.61 o
   8   8   8        0.43        5.36      6.62 o
   9   8   8        1.16        0.44      6.99 o
  -5   9   8       92.87       73.15     14.68 o
  -4   9   8      158.21      191.16     15.06 o
  -3   9   8       10.35        8.06      7.88 o
  -2   9   8        4.04        1.83      6.05 o
  -1   9   8        1.02        5.10      5.54 o
   0   9   8       40.86       47.38      6.74 o
   1   9   8       26.25       31.63      6.68 o
   2   9   8        0.17        4.47      6.11 o
   3   9   8        2.48       11.03      5.86 o
   4   9   8      178.62      168.60     11.53 o
   5   9   8       63.86       57.46      7.56 o
   6   9   8       15.39       21.99      7.31 o
   7   9   8       25.28       28.42      7.37 o
   8   9   8        2.84        3.84      6.55 o
   9   9   8        4.46       10.58      8.13 o
  -4  10   8       12.86       23.88     14.11 o
  -3  10   8        1.11        6.30     11.84 o
  -2  10   8       22.52       36.73     13.42 o
  -1  10   8       71.06       73.59     10.58 o
   0  10   8       43.72       45.62      9.14 o
   1  10   8       95.06      114.73     11.15 o
   2  10   8      226.87      226.50     13.99 o
   3  10   8      309.53      334.62     15.81 o
   4  10   8      112.66      118.32     10.96 o
   5  10   8       55.96       61.49      9.01 o
   6  10   8      123.01      118.07     11.34 o
   7  10   8        7.75       11.78      7.56 o
   8  10   8      225.02      247.23     15.56 o
  -3  11   8       36.75       22.11     13.99 o
  -2  11   8       35.34       34.90     13.80 o
  -1  11   8       26.31       30.37     13.17 o
   0  11   8        9.48        6.93      7.81 o
   1  11   8       19.16       27.85      8.63 o
   2  11   8        4.05        0.63      6.87 o
   3  11   8       33.14       36.54      8.88 o
   4  11   8      462.13      475.06     20.85 o
   5  11   8        6.50        8.38      7.25 o
   6  11   8      206.54      253.03     15.44 o
   7  11   8        0.51        5.80      7.75 o
  -1  12   8       48.22       53.55     15.88 o
   0  12   8        0.87       13.17      8.76 o
   1  12   8        4.12        7.81      8.13 o
   2  12   8        5.24        1.58      9.45 o
   3  12   8       48.37       30.62     10.84 o
   4  12   8      138.47      147.56     14.24 o
   5  12   8      114.41      125.19     12.98 o
   6  12   8      113.84      130.48     13.48 o
   2  13   8        0.17        5.54     10.96 o
   3  13   8       11.17       23.88     11.53 o
  -4 -10   9      163.72      161.04     11.84 o
  -3 -10   9       10.05       11.78      7.50 o
  -2 -10   9        7.26       23.75      8.32 o
  -1 -10   9       22.44       16.07      8.44 o
   0 -10   9       92.82      106.92     12.47 o
   1 -10   9       40.83       47.00     11.09 o
   2 -10   9      271.43      272.62     18.78 o
   3 -10   9       28.54       44.73     11.59 o
  -5  -9   9       42.19       43.10     13.48 o
  -4  -9   9       17.01       14.81      5.36 o
  -3  -9   9       19.05       12.54      6.55 o
  -2  -9   9      313.95      307.53     15.56 o
  -1  -9   9        8.13        1.89      6.62 o
   0  -9   9        1.55        2.96      6.80 o
   1  -9   9        2.12        0.00      6.80 o
   2  -9   9      484.18      458.86     21.80 o
   3  -9   9      155.41      142.58     14.49 o
   4  -9   9        1.86       38.18     13.92 o
  -6  -8   9       87.18       64.58     15.81 o
  -5  -8   9        1.86       13.74     10.58 o
  -4  -8   9        0.85       11.09      6.55 o
  -3  -8   9       84.94       86.06      6.55 o
  -2  -8   9        0.06        0.32      5.61 o
  -1  -8   9        0.50        0.00      5.54 o
   0  -8   9        0.75        1.89      6.11 o
   1  -8   9       70.02       73.34     10.21 o
   2  -8   9       12.12       11.91      7.37 o
   3  -8   9       40.86       37.11      9.01 o
   4  -8   9       25.74       23.88      8.82 o
   5  -8   9       13.41        6.55     12.73 o
  -7  -7   9       44.57       39.50     21.11 o
  -6  -7   9      158.30      132.81     26.02 o
  -5  -7   9       34.06       26.21     10.90 o
  -4  -7   9       73.69       75.98      7.88 o
  -3  -7   9        0.26        0.00      4.85 o
  -2  -7   9      299.43      286.17      9.45 o
  -1  -7   9      582.58      603.21     15.25 o
   0  -7   9     1245.98     1204.21     31.88 o
   1  -7   9       67.33       59.04      8.88 o
   2  -7   9       32.26       43.28      8.38 o
   3  -7   9      202.53      199.41     13.92 o
   4  -7   9       24.81       24.89      7.06 o
   5  -7   9      276.54      261.85     18.40 o
   6  -7   9       12.54        7.18      9.83 o
  -7  -6   9       41.87       74.28     24.45 o
  -6  -6   9        0.09        0.00     15.00 o
  -5  -6   9        0.12        0.00     13.42 o
  -4  -6   9       69.12       79.32     13.42 o
  -3  -6   9      164.57      167.15      8.63 o
  -2  -6   9     1976.52     1972.05     42.34 o
  -1  -6   9      132.22      135.27      6.93 o
   0  -6   9       79.53       81.91      6.80 o
   1  -6   9      302.42      289.00      9.83 o
   2  -6   9      122.70      124.37      7.12 o
   3  -6   9      352.12      328.82     13.92 o
   4  -6   9        7.84        6.17      5.67 o
   5  -6   9       57.03       56.01     10.65 o
   6  -6   9      383.26      382.00     21.99 o
   7  -6   9        0.54        0.00     10.21 o
  -7  -5   9      187.82      175.97     12.73 o
  -6  -5   9        5.65        0.00     15.69 o
  -5  -5   9        1.70        0.00     11.53 o
  -4  -5   9       58.63       60.55     11.47 o
  -3  -5   9       66.87       72.90      5.80 o
  -2  -5   9     1963.76     1823.99     32.83 o
  -1  -5   9        0.08        0.69      3.09 o
   0  -5   9      249.19      231.35      6.93 o
   1  -5   9      451.40      448.47     10.77 o
   2  -5   9      188.98      172.82      7.12 o
   3  -5   9      168.60      179.31      8.38 o
   4  -5   9       14.47       13.86      4.98 o
   5  -5   9        0.29        2.90      5.29 o
   6  -5   9       71.67      113.79     13.48 o
   7  -5   9       78.02      110.45     14.68 o
   8  -5   9        0.29        3.59     13.23 o
  -8  -4   9       13.27        8.00      6.30 o
  -7  -4   9       11.52       12.22      6.30 o
  -6  -4   9        0.24        0.32      6.36 o
  -5  -4   9      369.36      404.05     36.10 o
  -4  -4   9      847.76      756.25     46.31 o
  -3  -4   9       37.62       36.29      4.73 o
  -2  -4   9       26.37       32.95      4.16 o
  -1  -4   9      191.50      221.84      6.49 o
   0  -4   9      197.80      222.66      6.36 o
   1  -4   9       10.16       19.22      3.09 o
   2  -4   9      133.70      128.66      6.05 o
   3  -4   9      112.79      104.90      5.73 o
   4  -4   9     2031.65     2086.22     33.64 o
   5  -4   9       13.82       21.36      5.04 o
   6  -4   9      402.43      358.81     16.89 o
   7  -4   9       57.15       49.77     11.53 o
   8  -4   9       33.24       66.47     16.57 o
  -8  -3   9       26.31       31.82      7.75 o
  -7  -3   9        4.67        5.61      5.10 o
  -6  -3   9      375.59      359.32     14.05 o
  -5  -3   9        2.75        5.04      4.35 o
  -4  -3   9     6988.02     6517.48    117.69 o
  -3  -3   9       15.91       10.58      4.10 o
  -2  -3   9       21.22       29.55      3.28 o
  -1  -3   9        0.19        2.08      2.90 o
   0  -3   9     2221.13     2174.61     28.10 o
   1  -3   9     1085.97     1049.98     15.63 o
   2  -3   9      521.45      520.17      9.95 o
   3  -3   9      351.66      348.67      8.76 o
   4  -3   9        1.60        6.36      3.47 o
   5  -3   9        0.16        2.58      3.34 o
   6  -3   9       26.27       22.18      6.43 o
   7  -3   9      321.94      338.90     15.12 o
   8  -3   9      194.81      194.69     22.93 o
   9  -3   9       16.43        6.11     13.80 o
  -8  -2   9        9.28       19.28      7.69 o
  -7  -2   9       33.74       40.89      6.93 o
  -6  -2   9      898.46      916.53     18.02 o
  -5  -2   9      125.72      151.27      7.69 o
  -4  -2   9       89.11       95.45      4.54 o
  -3  -2   9       16.59       16.13      3.15 o
  -2  -2   9      998.06      991.13     18.33 o
  -1  -2   9      919.28      878.67     14.81 o
   0  -2   9      197.90      236.65      6.74 o
   1  -2   9     1236.37     1332.49     16.89 o
   2  -2   9     5282.29     5295.75     55.57 o
   3  -2   9       40.93       42.72      3.97 o
   4  -2   9       10.73      101.63      7.18 o
   5  -2   9      118.24      106.79      8.25 o
   6  -2   9      414.52      403.55     15.18 o
   7  -2   9        3.16       11.15      6.30 o
   8  -2   9       83.69       89.34     11.53 o
   9  -2   9        8.25        8.25     13.04 o
  -8  -1   9      306.97      309.92     16.19 o
  -7  -1   9        2.98       10.71      6.55 o
  -6  -1   9     3113.49     3146.21     49.33 o
  -5  -1   9        1.86       38.12      4.73 o
  -4  -1   9        0.28        0.44      2.71 o
  -3  -1   9      175.55      173.77      6.62 o
  -2  -1   9     3476.12     3396.03     48.07 o
  -1  -1   9       62.06       77.87      3.84 o
   0  -1   9      436.08      556.40     11.84 o
   1  -1   9     1421.09     1392.28     17.39 o
   2  -1   9     2187.68     2360.54     30.87 o
   3  -1   9       14.59       15.06      3.84 o
   4  -1   9       46.87       49.84      5.67 o
   5  -1   9        0.94        8.76      4.73 o
   6  -1   9      112.82      127.77      9.26 o
   7  -1   9       29.00       24.00      6.87 o
   8  -1   9      217.05      190.15     14.11 o
   9  -1   9       20.73       14.62      8.63 o
  -8   0   9      386.85      325.42     17.64 o
  -7   0   9        9.79        6.68      7.06 o
  -6   0   9     1068.50     1068.75     25.96 o
  -5   0   9      120.77      112.84      6.36 o
  -4   0   9      935.46     1038.26     16.76 o
  -3   0   9       32.49       41.71      3.72 o
  -2   0   9      293.32      324.54      6.74 o
  -1   0   9      559.73      555.51      9.70 o
   0   0   9     5336.88     5918.05     64.77 o
   1   0   9       33.23       33.14      2.65 o
   2   0   9       49.90       63.19      3.59 o
   3   0   9      300.90      321.39      9.58 o
   4   0   9      547.61      549.97     13.55 o
   5   0   9      111.09      131.37      8.51 o
   6   0   9      102.89       95.77      8.38 o
   7   0   9        8.84       34.46      6.99 o
   8   0   9        0.50        3.02      6.55 o
   9   0   9        3.38       10.14      8.06 o
  10   0   9        6.68       10.02     10.84 o
  -8   1   9      974.61      906.58     30.62 o
  -7   1   9      102.61      115.99     10.96 o
  -6   1   9        0.20        8.00      6.55 o
  -5   1   9      193.21      194.18      9.45 o
  -4   1   9      128.74      134.45      5.36 o
  -3   1   9      305.85      301.42      7.12 o
  -2   1   9       13.49       29.61      3.72 o
  -1   1   9      167.49      170.24      5.86 o
   0   1   9      203.21      262.23      5.42 o
   1   1   9     1368.95     1435.00     19.22 o
   2   1   9      229.57      244.33      7.25 o
   3   1   9      307.63      297.19      7.50 o
   4   1   9      669.21      649.52     14.87 o
   5   1   9      366.51      388.61     13.04 o
   6   1   9      145.39      131.87      8.82 o
   7   1   9        4.28        4.91      5.42 o
   8   1   9        3.11        9.58      7.18 o
   9   1   9       32.32       32.45      9.07 o
  10   1   9      220.46      221.27     18.78 o
  -8   2   9      105.70      107.36     13.80 o
  -7   2   9       25.03       21.74      8.32 o
  -6   2   9       49.53       39.50      8.38 o
  -5   2   9      284.49      246.66     12.60 o
  -4   2   9      597.85      635.72     16.32 o
  -3   2   9      131.39      151.46      5.04 o
  -2   2   9      575.56      621.29     10.21 o
  -1   2   9     1030.95     1109.14     14.81 o
   0   2   9      343.99      315.09      6.62 o
   1   2   9      599.37      572.02     11.15 o
   2   2   9       49.51       63.51      4.03 o
   3   2   9      394.58      409.72     10.90 o
   4   2   9      128.70      160.85      5.80 o
   5   2   9      345.78      307.72     11.59 o
   6   2   9       58.75       53.24      6.87 o
   7   2   9      295.22      317.23     13.17 o
   8   2   9       16.80       11.97      7.31 o
   9   2   9        0.85        9.07      7.81 o
  10   2   9       19.23       43.79     11.97 o
  -7   3   9       15.08       18.52      8.69 o
  -6   3   9       59.88      105.22     10.96 o
  -5   3   9       12.97       14.55      7.25 o
  -4   3   9     1144.17     1118.72     21.48 o
  -3   3   9      150.41      162.62      7.06 o
  -2   3   9      695.77      677.81     10.77 o
  -1   3   9      696.45      661.05     11.28 o
   0   3   9       76.88       74.22      4.66 o
   1   3   9      184.84      206.15      6.30 o
   2   3   9       80.19       85.62      5.10 o
   3   3   9      285.47      294.55      9.45 o
   4   3   9      528.04      539.95     13.42 o
   5   3   9      130.32      113.72      5.99 o
   6   3   9      118.24      142.33      6.93 o
   7   3   9      896.33      888.87     25.20 o
   8   3   9       41.26       28.23      7.62 o
   9   3   9        8.09       14.74      7.81 o
  10   3   9       21.36       23.31     10.90 o
  -7   4   9        1.78        8.00      8.76 o
  -6   4   9        3.29        7.69      7.62 o
  -5   4   9        9.93       15.75      7.43 o
  -4   4   9       39.88       65.02      7.31 o
  -3   4   9      116.91      121.28      6.87 o
  -2   4   9      158.91      168.98      6.87 o
  -1   4   9      122.15      152.72      5.86 o
   0   4   9      863.72      864.99     15.56 o
   1   4   9      151.75      163.81      6.62 o
   2   4   9     2328.08     2160.38     30.56 o
   3   4   9       91.99       93.81      5.73 o
   4   4   9       20.05       11.40      4.91 o
   5   4   9      966.69      942.62     18.46 o
   6   4   9       29.64       30.68      4.79 o
   7   4   9        6.23        8.19      4.79 o
   8   4   9        4.04       11.97      7.06 o
   9   4   9       12.77        0.19      8.25 o
  10   4   9      311.51      287.62     20.41 o
  -7   5   9        4.66       16.82     10.46 o
  -6   5   9       25.93       27.53      9.39 o
  -5   5   9        5.51       13.92      7.69 o
  -4   5   9      593.99      576.56     17.77 o
  -3   5   9       35.80       54.88      7.12 o
  -2   5   9       90.41       74.47      5.99 o
  -1   5   9      338.98      287.18      9.01 o
   0   5   9      293.79      300.28      8.44 o
   1   5   9        1.55        3.28      3.78 o
   2   5   9      282.32      256.37      8.51 o
   3   5   9      958.12      896.06     18.27 o
   4   5   9     1031.92     1092.25     22.93 o
   5   5   9       25.07       27.72      4.91 o
   6   5   9       31.65       25.71      4.91 o
   7   5   9      535.55      485.83     15.00 o
   8   5   9       20.00       21.93      6.30 o
   9   5   9       16.75       21.36     10.21 o
  10   5   9       52.31       43.41     12.22 o
  -6   6   9       26.61        9.89     10.08 o
  -5   6   9        8.81       14.93      8.57 o
  -4   6   9       33.13       28.60      6.99 o
  -3   6   9      230.46      211.82     10.14 o
  -2   6   9      613.81      602.71     14.30 o
  -1   6   9       62.63       61.93      5.61 o
   0   6   9      601.07      562.89     12.92 o
   1   6   9       26.35       35.41      4.60 o
   2   6   9      159.42      187.12      8.38 o
   3   6   9        6.39        7.94      4.47 o
   4   6   9        8.64        0.57      4.16 o
   5   6   9      258.14      249.81      9.70 o
   6   6   9      204.02      220.45     10.52 o
   7   6   9      159.53      158.90      8.76 o
   8   6   9      176.51      165.01     11.47 o
   9   6   9       11.08        4.66      8.69 o
  10   6   9        4.90        8.19      9.51 o
  -6   7   9       67.06       69.05     13.11 o
  -5   7   9       24.55       21.23     10.33 o
  -4   7   9        8.21       13.67      7.50 o
  -3   7   9       83.52       76.61      8.69 o
  -2   7   9       91.57      114.54      7.50 o
  -1   7   9      281.89      296.88     10.21 o
   0   7   9      338.96      346.34     10.52 o
   1   7   9      172.78      178.24      8.06 o
   2   7   9      113.10      131.62      6.80 o
   3   7   9      196.42      205.08      9.32 o
   4   7   9       56.58       73.72      6.80 o
   5   7   9       39.72       39.19      5.92 o
   6   7   9       20.32       23.12      5.80 o
   7   7   9       86.07       98.10      8.63 o
   8   7   9        5.39       10.52      6.05 o
   9   7   9       56.45       43.41     11.66 o
  -5   8   9       18.41        8.88     10.71 o
  -4   8   9        4.77       13.61      7.81 o
  -3   8   9        0.07        0.82      6.68 o
  -2   8   9      581.33      562.51     18.78 o
  -1   8   9       92.50       80.58      7.81 o
   0   8   9      952.43      922.01     18.40 o
   1   8   9       75.43       75.42      6.17 o
   2   8   9       44.37       60.48      5.10 o
   3   8   9      516.42      475.37     14.05 o
   4   8   9        5.41        3.78      5.10 o
   5   8   9      458.27      406.95     14.49 o
   6   8   9      512.43      480.10     16.00 o
   7   8   9       15.18       17.64      6.99 o
   8   8   9        9.83       23.82      7.56 o
   9   8   9       40.71       48.89     12.16 o
  -4   9   9       14.06       36.92     10.08 o
  -3   9   9        0.91        1.76      6.99 o
  -2   9   9       67.56       58.91     10.02 o
  -1   9   9      187.48      206.28     10.96 o
   0   9   9       13.95       14.87      5.73 o
   1   9   9      449.72      483.56     16.38 o
   2   9   9      259.78      262.16     13.86 o
   3   9   9      191.20      207.85     12.79 o
   4   9   9      151.24      171.37     11.97 o
   5   9   9       50.46       46.25      7.31 o
   6   9   9       83.34      115.55     11.28 o
   7   9   9       12.60       19.15      7.50 o
   8   9   9        5.82        6.80      7.18 o
   9   9   9       11.56       20.22     11.03 o
  -3  10   9        5.58        3.02     11.09 o
  -2  10   9       33.52       16.89     12.47 o
  -1  10   9       42.54       47.88     11.15 o
   0  10   9       58.58       51.79      9.45 o
   1  10   9      352.24      374.69     17.39 o
   2  10   9      737.82      661.49     22.43 o
   3  10   9      172.54      170.62     12.54 o
   4  10   9      182.62      190.09     13.17 o
   5  10   9      444.25      420.37     18.15 o
   6  10   9        6.46       14.68      7.62 o
   7  10   9        0.45        4.54      7.12 o
   8  10   9       93.63       94.13     11.53 o
  -2  11   9       40.03       40.20     15.25 o
  -1  11   9        2.17        0.00      9.32 o
   0  11   9        3.53       11.21      8.13 o
   1  11   9        3.99        1.95      6.99 o
   2  11   9       15.63       13.42      8.06 o
   3  11   9       69.10       74.79     10.33 o
   4  11   9      135.06       94.57     13.42 o
   5  11   9        0.14        9.39      7.25 o
   6  11   9      155.64      207.03     14.81 o
   7  11   9       28.85       40.89      9.83 o
  -1  12   9       12.95       31.12     15.12 o
   0  12   9      189.69      160.85     21.23 o
   1  12   9       50.98       43.35     10.46 o
   2  12   9       54.92       61.81     10.84 o
   3  12   9        0.20        3.28      9.64 o
   4  12   9       12.25       22.93      8.69 o
   5  12   9       93.51       92.24     12.29 o
   6  12   9        0.06        6.49      8.63 o
  -3 -10  10        0.28        2.39      6.68 o
  -2 -10  10       11.79       15.50      8.38 o
  -1 -10  10       28.61       44.42      9.89 o
   0 -10  10        2.98        4.03      8.32 o
   1 -10  10       39.38       42.59     10.71 o
   2 -10  10       84.41       81.65     13.48 o
  -4  -9  10      167.08      198.40     10.40 o
  -3  -9  10       18.46       27.28      7.18 o
  -2  -9  10       37.10       29.55      8.00 o
  -1  -9  10        9.87       14.93      7.69 o
   0  -9  10       41.88       43.60      9.64 o
   1  -9  10        0.11        3.21      7.75 o
   2  -9  10        7.12        0.00      7.18 o
   3  -9  10        1.18        4.79      8.69 o
   4  -9  10      419.41      484.89     32.07 o
  -5  -8  10       11.58        3.91     11.09 o
  -4  -8  10       98.62       89.34      9.45 o
  -3  -8  10       16.48       25.96      6.11 o
  -2  -8  10      169.60      221.40     12.60 o
  -1  -8  10       51.05       63.07      9.01 o
   0  -8  10      896.96      897.69     28.10 o
   1  -8  10       90.76      101.50     11.28 o
   2  -8  10        5.04       40.89      9.58 o
   3  -8  10       37.88       40.20      9.70 o
   4  -8  10        0.33        6.30     10.33 o
   5  -8  10        4.67        6.30     10.96 o
  -6  -7  10       16.70       25.08     20.10 o
  -5  -7  10       40.35       52.36     13.42 o
  -4  -7  10        0.26        6.99      5.61 o
  -3  -7  10      171.73      182.34     10.58 o
  -2  -7  10      128.81      116.62      6.74 o
  -1  -7  10       57.99       67.92      8.25 o
   0  -7  10      420.22      462.52     18.59 o
   1  -7  10       90.00       97.66     10.14 o
   2  -7  10      905.79      905.88     29.36 o
   3  -7  10        0.31        0.00      6.24 o
   4  -7  10      122.56      122.48     12.29 o
   5  -7  10        0.01        0.00      9.95 o
   6  -7  10        7.06        8.57     12.10 o
  -7  -6  10       31.14       51.66     21.99 o
  -6  -6  10       25.85        3.34     16.38 o
  -5  -6  10       21.93       29.68     16.89 o
  -4  -6  10      152.35      141.70     16.82 o
  -3  -6  10       21.45        9.95      4.91 o
  -2  -6  10      212.21      218.06      7.69 o
  -1  -6  10       42.81       37.17      5.23 o
   0  -6  10     1100.74     1016.02     21.30 o
   1  -6  10      232.83      273.06     12.29 o
   2  -6  10      122.57      115.61     10.52 o
   3  -6  10       28.21       25.20      6.43 o
   4  -6  10       14.53       17.33      6.05 o
   5  -6  10       66.97       92.49     12.79 o
   6  -6  10      138.10      137.48     16.07 o
   7  -6  10       81.95      104.78     19.03 o
  -7  -5  10        7.48        8.19      7.37 o
  -6  -5  10        7.61        9.95     18.15 o
  -5  -5  10       23.24        0.00     14.05 o
  -4  -5  10      114.45      133.63     23.44 o
  -3  -5  10       51.80       52.61      5.67 o
  -2  -5  10     4243.24     4107.92     67.04 o
  -1  -5  10      171.14      155.75      6.36 o
   0  -5  10     2069.29     2156.78     32.45 o
   1  -5  10       13.56        6.74      3.34 o
   2  -5  10      886.65      905.70     18.02 o
   3  -5  10       24.12       28.23      5.92 o
   4  -5  10      198.48      187.38     10.77 o
   5  -5  10       85.74      110.70     12.79 o
   6  -5  10      340.80      334.49     20.16 o
   7  -5  10       52.13       34.46     11.34 o
  -7  -4  10        3.10        8.57      6.05 o
  -6  -4  10       87.06       92.62      9.58 o
  -5  -4  10        0.01        0.00     13.29 o
  -4  -4  10      223.27      211.57      8.44 o
  -3  -4  10       13.73       11.59      4.60 o
  -2  -4  10      616.03      648.70     15.25 o
  -1  -4  10       16.49       27.85      3.72 o
   0  -4  10      361.56      377.53     10.02 o
   1  -4  10       39.73       37.93      4.22 o
   2  -4  10       43.42       29.17      4.22 o
   3  -4  10      161.02      150.08      7.12 o
   4  -4  10      489.25      487.03     13.23 o
   5  -4  10      152.48      193.68     14.87 o
   6  -4  10      125.18      130.42     14.05 o
   7  -4  10       27.81       24.45     10.08 o
   8  -4  10       11.96       14.24     13.80 o
  -8  -3  10        8.89        3.28      6.93 o
  -7  -3  10        2.33        0.00      5.17 o
  -6  -3  10      358.39      327.44     13.61 o
  -5  -3  10      153.76      145.79      6.74 o
  -4  -3  10     6721.74     6653.45    120.84 o
  -3  -3  10       19.89       20.10      3.40 o
  -2  -3  10     2851.03     2770.83     45.05 o
  -1  -3  10       93.48       99.17      4.91 o
   0  -3  10      174.54      163.75      5.54 o
   1  -3  10       61.37       59.92      3.84 o
   2  -3  10        8.51       12.35      3.59 o
   3  -3  10      145.68      144.28      5.99 o
   4  -3  10      262.20      270.98      9.07 o
   5  -3  10      140.23      144.22      9.58 o
   6  -3  10       39.69       22.11      7.56 o
   7  -3  10        0.77        9.07      8.57 o
   8  -3  10        0.32        0.00      9.64 o
   9  -3  10        0.14       16.26     12.98 o
  -8  -2  10       50.64       59.67      9.83 o
  -7  -2  10        1.61        4.47      6.17 o
  -6  -2  10      847.58      871.93     17.83 o
  -5  -2  10       13.28        5.48      4.79 o
  -4  -2  10     1393.03     1379.43     21.36 o
  -3  -2  10      140.02      138.74      5.99 o
  -2  -2  10       61.61       64.52      4.79 o
  -1  -2  10       20.32       21.93      3.59 o
   0  -2  10        0.19        8.38      3.09 o
   1  -2  10      678.77      709.25     12.66 o
   2  -2  10      943.23      970.97     14.81 o
   3  -2  10     1011.84     1013.06     17.77 o
   4  -2  10     1117.43     1075.24     21.23 o
   5  -2  10       92.25       95.70      8.13 o
   6  -2  10       10.79       15.63      6.05 o
   7  -2  10      313.86      273.32     13.67 o
   8  -2  10       59.14       51.85     14.55 o
   9  -2  10       47.73       50.78     15.94 o
  -8  -1  10       25.50       20.85      9.14 o
  -7  -1  10       48.70       65.46      8.63 o
  -6  -1  10      915.31      975.44     23.69 o
  -5  -1  10      388.70      384.96     10.14 o
  -4  -1  10      132.64      146.80      5.42 o
  -3  -1  10        4.26        7.31      2.84 o
  -2  -1  10       48.41       52.67      3.72 o
  -1  -1  10        9.39        7.88      3.02 o
   0  -1  10       26.76       11.28      2.84 o
   1  -1  10      204.22      188.38      5.73 o
   2  -1  10        0.33        8.13      2.84 o
   3  -1  10      892.41      913.26     18.08 o
   4  -1  10        1.05        4.47      4.41 o
   5  -1  10       36.77       51.73      6.87 o
   6  -1  10       21.27       17.58      6.17 o
   7  -1  10      178.64      183.91     11.47 o
   8  -1  10       65.63       59.54     10.02 o
   9  -1  10       61.03       59.73     12.79 o
  -8   0  10      799.62      823.98     27.91 o
  -7   0  10      216.80      239.23     13.36 o
  -6   0  10      242.80      233.31     12.10 o
  -5   0  10      205.13      221.02      8.32 o
  -4   0  10       36.32       42.91      4.73 o
  -3   0  10       26.51       21.93      3.65 o
  -2   0  10      141.77      149.57      5.80 o
  -1   0  10       52.62       63.63      3.91 o
   0   0  10      126.36      107.55      4.16 o
   1   0  10      306.22      317.04      6.74 o
   2   0  10       15.23        7.18      2.58 o
   3   0  10      234.77      258.19      7.12 o
   4   0  10      109.79      109.38      6.93 o
   5   0  10       16.66       15.00      5.48 o
   6   0  10      113.73      118.01      9.14 o
   7   0  10      861.11      799.03     21.55 o
   8   0  10       64.76       55.51      9.77 o
   9   0  10        6.61        5.54      7.94 o
  10   0  10        1.44        8.44     11.09 o
  -8   1  10      191.77      180.45     15.37 o
  -7   1  10        9.19        5.80      7.43 o
  -6   1  10       30.20       37.17      7.88 o
  -5   1  10       75.06       78.06      8.44 o
  -4   1  10      127.54      132.00      7.12 o
  -3   1  10        7.70        5.99      2.96 o
  -2   1  10      345.08      325.55      8.19 o
  -1   1  10       70.94       67.16      3.72 o
   0   1  10      166.50      147.24      5.61 o
   1   1  10       31.69       49.84      3.91 o
   2   1  10       11.24        6.87      2.77 o
   3   1  10       86.63       73.34      4.28 o
   4   1  10     2185.64     2008.47     32.20 o
   5   1  10     1167.20     1101.83     23.88 o
   6   1  10       10.53       25.71      6.24 o
   7   1  10       71.25       66.79      8.06 o
   8   1  10       84.96       96.65     11.21 o
   9   1  10        3.65       19.66      8.57 o
  10   1  10       70.44       61.43     13.48 o
  -7   2  10       16.39       10.84      8.19 o
  -6   2  10       39.63       53.55      8.95 o
  -5   2  10       35.09       35.09      7.50 o
  -4   2  10        2.51       12.16      5.48 o
  -3   2  10      259.87      273.88      8.00 o
  -2   2  10      210.09      241.81      6.68 o
  -1   2  10      338.55      383.13      8.76 o
   0   2  10      106.53      105.72      4.66 o
   1   2  10      154.49      191.98      6.49 o
   2   2  10      142.56      133.70      6.05 o
   3   2  10        9.20       13.23      4.16 o
   4   2  10     1000.96      946.84     16.19 o
   5   2  10      661.56      658.02     17.45 o
   6   2  10       14.76       13.67      6.05 o
   7   2  10      586.88      565.78     17.64 o
   8   2  10       21.08       13.29      7.69 o
   9   2  10       31.66       35.41      9.26 o
  10   2  10       10.27       35.79     12.16 o
  -7   3  10       16.19       32.26     10.52 o
  -6   3  10      361.56      312.50     16.13 o
  -5   3  10       66.55       62.63      9.14 o
  -4   3  10       71.35       72.58      6.55 o
  -3   3  10       55.93       64.71      5.36 o
  -2   3  10       34.44       28.10      3.84 o
  -1   3  10      277.32      267.52      6.99 o
   0   3  10     1081.59     1127.54     18.27 o
   1   3  10       63.75       52.99      4.47 o
   2   3  10        6.59       11.59      3.78 o
   3   3  10      373.66      354.02     10.65 o
   4   3  10       21.14       30.56      5.04 o
   5   3  10       27.47       28.79      4.03 o
   6   3  10      614.58      606.86     17.52 o
   7   3  10      111.51       98.73     10.58 o
   8   3  10      330.26      377.59     18.08 o
   9   3  10        5.96       11.84      8.32 o
  10   3  10       92.79      128.22     15.69 o
  -7   4  10        0.26       12.79      9.89 o
  -6   4  10       18.10       10.08      8.44 o
  -5   4  10       44.08       41.84      8.82 o
  -4   4  10       27.15       39.88      6.93 o
  -3   4  10      224.13      218.56      9.26 o
  -2   4  10       11.59        6.43      3.59 o
  -1   4  10       56.87       71.83      4.41 o
   0   4  10      102.72       73.84      5.23 o
   1   4  10      462.64      505.11     12.54 o
   2   4  10      160.44      159.53      7.56 o
   3   4  10      648.29      678.82     14.30 o
   4   4  10      288.10      274.39     11.09 o
   5   4  10      504.77      456.85     12.22 o
   6   4  10        4.81        3.02      3.78 o
   7   4  10       75.63       81.15      6.99 o
   8   4  10       83.23       79.64     10.40 o
   9   4  10        0.11        1.32      8.69 o
  10   4  10       48.11       80.84     14.24 o
  -6   5  10       58.25       56.83     10.46 o
  -5   5  10       42.15       31.94      8.69 o
  -4   5  10      121.43      121.91      9.51 o
  -3   5  10       28.66       30.12      6.55 o
  -2   5  10      149.06      168.35      7.81 o
  -1   5  10      179.72      156.06      6.74 o
   0   5  10       59.74       59.79      4.98 o
   1   5  10      499.40      515.13     13.29 o
   2   5  10     2554.22     2475.34     37.87 o
   3   5  10      388.19      371.23     11.78 o
   4   5  10       40.26       30.37      5.99 o
   5   5  10       63.18       68.30      6.11 o
   6   5  10      561.55      525.78     13.99 o
   7   5  10       25.03       34.34      7.81 o
   8   5  10       20.05       23.25      8.13 o
   9   5  10        9.14       15.69     10.21 o
  10   5  10       25.81        8.06     10.21 o
  -6   6  10        1.09        8.00      9.77 o
  -5   6  10       32.34       23.69      8.76 o
  -4   6  10       27.53       13.55      6.74 o
  -3   6  10      207.87      200.42     11.47 o
  -2   6  10       58.37       51.73      6.49 o
  -1   6  10        1.16        7.56      4.28 o
   0   6  10      699.60      664.01     14.55 o
   1   6  10        0.17        4.85      3.78 o
   2   6  10       61.54      102.82      7.81 o
   3   6  10        0.50        4.03      4.60 o
   4   6  10       21.71       22.87      5.42 o
   5   6  10      229.00      200.17      9.01 o
   6   6  10        8.39       19.03      5.67 o
   7   6  10      158.16      172.95     10.08 o
   8   6  10      130.07      148.69     12.54 o
   9   6  10       10.32       13.23      9.70 o
  10   6  10        0.42        0.95     10.33 o
  -5   7  10        1.53       24.26     10.21 o
  -4   7  10      380.31      392.21     16.38 o
  -3   7  10       33.05       43.16      7.75 o
  -2   7  10       34.50       33.71      6.49 o
  -1   7  10      198.17      191.85      8.69 o
   0   7  10      115.11      132.00      7.69 o
   1   7  10      358.13      382.38     11.66 o
   2   7  10        8.72       10.21      4.28 o
   3   7  10       48.87       42.02      6.80 o
   4   7  10      883.39      974.56     22.68 o
   5   7  10      392.07      337.14     12.10 o
   6   7  10        0.31       17.07      5.67 o
   7   7  10       82.15       85.56      8.44 o
   8   7  10      302.79      308.03     15.69 o
   9   7  10        8.58       23.82     10.02 o
  -5   8  10       45.65       24.13     11.59 o
  -4   8  10       47.32       59.22     10.46 o
  -3   8  10       35.04       31.38      8.95 o
  -2   8  10      191.71      222.09     12.41 o
  -1   8  10      168.14      178.49      9.32 o
   0   8  10        5.55        4.85      4.41 o
   1   8  10       12.17       10.77      4.73 o
   2   8  10       10.08        7.88      4.16 o
   3   8  10       24.00       23.94      4.28 o
   4   8  10      536.73      445.19     17.45 o
   5   8  10      528.13      521.05     16.70 o
   6   8  10      625.12      557.97     17.58 o
   7   8  10       60.06       52.36      8.82 o
   8   8  10        0.25        9.64      6.93 o
   9   8  10       60.24       82.98     13.92 o
  -4   9  10      474.61      510.97     26.21 o
  -3   9  10      174.94      168.85     14.11 o
  -2   9  10        0.44        4.60      7.18 o
  -1   9  10       62.57       69.49      8.82 o
   0   9  10        1.12        7.81      5.48 o
   1   9  10       74.40       76.36      8.63 o
   2   9  10      269.57      305.64     15.25 o
   3   9  10      296.00      280.43     14.74 o
   4   9  10       14.35       27.66      7.56 o
   5   9  10        0.00        4.91      5.36 o
   6   9  10       71.44       53.24      7.94 o
   7   9  10       25.41       35.09      8.32 o
   8   9  10      223.64      258.95     15.56 o
  -3  10  10        0.45       10.27     12.29 o
  -2  10  10       66.34       72.27     16.13 o
  -1  10  10        0.39        0.00      9.77 o
   0  10  10      229.76      233.31     14.81 o
   1  10  10       47.02       55.26      9.51 o
   2  10  10      292.43      260.84     15.12 o
   3  10  10      137.11      128.91     11.84 o
   4  10  10      328.67      302.80     16.95 o
   5  10  10       80.47       79.89      9.07 o
   6  10  10       32.33       31.75      8.38 o
   7  10  10       48.64       36.16      9.45 o
   8  10  10       57.02       43.35      9.83 o
  -2  11  10      178.87      239.04     24.82 o
  -1  11  10      121.06      116.94     18.84 o
   0  11  10      584.16      639.06     34.59 o
   1  11  10        5.12        9.07      7.62 o
   2  11  10       51.63       62.56     10.27 o
   3  11  10      129.07      118.01     12.16 o
   4  11  10       40.29       17.96      9.51 o
   5  11  10        0.96        0.00      6.68 o
   6  11  10       15.29       27.47      9.07 o
   7  11  10      112.42      113.16     12.85 o
   0  12  10      304.50      336.64     27.47 o
   1  12  10        3.08       11.28     10.27 o
   2  12  10       56.48       60.86     10.96 o
   3  12  10       56.67       63.07     13.55 o
   4  12  10        1.77        0.00      9.26 o
   5  12  10       45.96       41.02     10.27 o
  -3  -9  11        2.22        6.11      6.74 o
  -2  -9  11        8.94       10.96      7.69 o
  -1  -9  11        5.39        0.50      7.25 o
   0  -9  11      339.34      385.15     19.34 o
   1  -9  11       76.47       75.92     11.78 o
   2  -9  11      304.49      243.64     17.39 o
   3  -9  11        4.93        5.86     11.97 o
  -5  -8  11        5.54        7.88     18.33 o
  -4  -8  11       84.40      104.08     10.33 o
  -3  -8  11        3.12        8.44      6.05 o
  -2  -8  11        2.02        0.00      5.61 o
  -1  -8  11       61.96       50.84      8.82 o
   0  -8  11       59.48       61.30     10.02 o
   1  -8  11        7.99        2.08      6.99 o
   2  -8  11      357.91      408.33     20.04 o
   3  -8  11      118.91      102.57     12.60 o
   4  -8  11      128.64      143.46     19.59 o
  -5  -7  11       14.55        2.46     17.26 o
  -4  -7  11       11.42       16.38      6.49 o
  -3  -7  11      208.59      173.07     13.74 o
  -2  -7  11      601.59      576.75     18.96 o
  -1  -7  11      329.64      314.58     15.06 o
   0  -7  11      965.54      995.98     29.17 o
   1  -7  11       65.25       61.11      9.51 o
   2  -7  11     1973.60     1899.22     46.88 o
   3  -7  11       21.49       22.68      8.00 o
   4  -7  11      267.51      215.85     21.04 o
   5  -7  11        0.54        3.34     10.90 o
   6  -7  11       28.25       44.42     15.50 o
  -6  -6  11       24.64       46.81     21.99 o
  -5  -6  11        1.56       15.00     16.32 o
  -4  -6  11      180.59      165.20     25.83 o
  -3  -6  11        5.79        7.75      5.36 o
  -2  -6  11      311.91      362.53     10.65 o
  -1  -6  11      204.63      182.78      8.32 o
   0  -6  11      278.25      282.33     14.05 o
   1  -6  11      160.88      173.39     12.47 o
   2  -6  11        3.19        6.05      6.24 o
   3  -6  11       63.79       62.44      9.07 o
   4  -6  11       20.12       18.65      7.56 o
   5  -6  11       28.61       44.86     13.36 o
   6  -6  11       97.48       64.71     15.06 o
  -6  -5  11       16.64       12.54     18.96 o
  -5  -5  11       60.22       29.49     17.70 o
  -4  -5  11     1288.64     1301.05     67.35 o
  -3  -5  11        1.92        3.78      4.85 o
  -2  -5  11      558.59      573.97     18.02 o
  -1  -5  11       38.50       46.62      5.23 o
   0  -5  11     3036.30     3094.49     48.20 o
   1  -5  11      107.28       95.39      8.13 o
   2  -5  11      222.60      231.98     10.40 o
   3  -5  11      147.07      142.77      9.70 o
   4  -5  11      263.82      271.80     12.79 o
   5  -5  11       12.85       23.06      8.95 o
   6  -5  11       37.85       25.58     10.27 o
   7  -5  11       39.70       20.41     10.65 o
  -7  -4  11        2.89        0.00      9.77 o
  -6  -4  11      124.77      148.88     11.59 o
  -5  -4  11        1.64        7.56      5.80 o
  -4  -4  11       73.06       82.41      7.94 o
  -3  -4  11        2.37        0.63      3.84 o
  -2  -4  11     2681.75     2689.93     52.04 o
  -1  -4  11      195.93      206.78      7.25 o
   0  -4  11      100.27      102.13      6.11 o
   1  -4  11        4.95        8.38      3.21 o
   2  -4  11      434.12      428.87     10.77 o
   3  -4  11       29.66       28.73      4.79 o
   4  -4  11        4.12        4.41      4.91 o
   5  -4  11        1.44       10.77      8.00 o
   6  -4  11        3.37        3.91      7.43 o
   7  -4  11       16.40       32.26     10.90 o
   8  -4  11      117.20      104.53     19.41 o
  -7  -3  11        0.95        6.68      5.99 o
  -6  -3  11       91.54       83.54      8.19 o
  -5  -3  11      350.28      344.95     10.96 o
  -4  -3  11       81.21       97.91     21.30 o
  -3  -3  11       72.23       66.41      4.85 o
  -2  -3  11      813.97      824.80     20.29 o
  -1  -3  11       19.79       23.56      4.10 o
   0  -3  11       95.11      104.71      4.98 o
   1  -3  11       68.15       73.97      5.48 o
   2  -3  11        4.62       11.28      3.84 o
   3  -3  11      124.06      132.12      6.11 o
   4  -3  11      832.11      802.37     20.48 o
   5  -3  11      432.41      398.51     16.70 o
   6  -3  11       82.66      116.12     13.42 o
   7  -3  11       81.10       82.98     13.17 o
   8  -3  11      124.05      119.21     19.28 o
  -7  -2  11        0.23        9.83      6.99 o
  -6  -2  11      187.37      185.11      9.70 o
  -5  -2  11        0.15        0.00      3.65 o
  -4  -2  11     2288.09     2298.67     45.30 o
  -3  -2  11        9.59       21.61      4.35 o
  -2  -2  11      197.61      172.95      5.73 o
  -1  -2  11      140.70      134.77      6.11 o
   0  -2  11      134.00      151.15      5.99 o
   1  -2  11       51.85       58.34      4.28 o
   2  -2  11      151.60      156.76      6.43 o
   3  -2  11      664.23      643.15     15.06 o
   4  -2  11       62.17       96.21      8.06 o
   5  -2  11        0.58        0.44      5.48 o
   6  -2  11      300.09      244.65     14.05 o
   7  -2  11        0.21        0.50      7.94 o
   8  -2  11       24.72       36.23     14.37 o
   9  -2  11      139.45      127.77     20.98 o
  -7  -1  11        9.62        7.37      7.43 o
  -6  -1  11        0.30        8.57      6.55 o
  -5  -1  11        3.79        9.45      4.10 o
  -4  -1  11     2083.79     2032.79     29.93 o
  -3  -1  11        3.20        5.36      3.15 o
  -2  -1  11      282.32      276.65      7.75 o
  -1  -1  11        4.99        8.51      3.65 o
   0  -1  11        0.49        2.77      3.02 o
   1  -1  11        8.07       10.71      3.40 o
   2  -1  11      117.38      128.22      5.23 o
   3  -1  11       17.75       18.65      4.22 o
   4  -1  11       45.95       38.87      5.86 o
   5  -1  11      317.40      308.22     12.60 o
   6  -1  11       16.26       12.03      6.30 o
   7  -1  11      276.53      281.44     13.67 o
   8  -1  11      477.83      450.86     24.95 o
   9  -1  11       17.80       43.85     15.50 o
  -7   0  11        0.63       16.76      8.57 o
  -6   0  11        4.61       21.61      7.37 o
  -5   0  11      176.44      199.85     11.21 o
  -4   0  11      132.45      133.95      6.74 o
  -3   0  11       71.38       75.10      4.98 o
  -2   0  11       16.00       17.14      3.84 o
  -1   0  11      213.95      202.37      6.36 o
   0   0  11      976.67     1103.34     16.76 o
   1   0  11      149.43      173.58      6.80 o
   2   0  11       75.18       82.79      4.54 o
   3   0  11        9.32       10.84      3.09 o
   4   0  11      147.53      232.05     11.40 o
   5   0  11      236.34      210.25     10.58 o
   6   0  11      549.62      516.26     16.70 o
   7   0  11        0.22       33.96      7.18 o
   8   0  11        3.52        5.92      7.43 o
   9   0  11       64.23       71.45     11.53 o
  -7   1  11        3.21        1.07      8.38 o
  -6   1  11     1035.39     1004.24     26.90 o
  -5   1  11       16.96       12.35      6.62 o
  -4   1  11        4.98        2.96      4.35 o
  -3   1  11      428.14      392.14      8.57 o
  -2   1  11       21.01       24.89      3.78 o
  -1   1  11       60.86       57.65      3.84 o
   0   1  11        0.09        4.16      2.96 o
   1   1  11       16.13       13.17      3.40 o
   2   1  11     1891.62     1953.78     25.64 o
   3   1  11      337.55      345.27      9.07 o
   4   1  11      100.62      116.18      7.18 o
   5   1  11      328.80      378.79     13.55 o
   6   1  11      777.30      742.58     20.16 o
   7   1  11       71.39       84.30      8.95 o
   8   1  11      181.12      149.38     12.79 o
   9   1  11        2.31        5.67      7.88 o
  -7   2  11        8.80       19.85     10.02 o
  -6   2  11        4.07        5.04      7.18 o
  -5   2  11       72.23       80.77     10.33 o
  -4   2  11        0.04        0.63      5.42 o
  -3   2  11      330.83      306.64     10.33 o
  -2   2  11      909.80      915.08     14.93 o
  -1   2  11       99.07       97.22      5.23 o
   0   2  11       51.35       74.09      4.35 o
   1   2  11     1326.62     1322.54     22.11 o
   2   2  11     1942.48     1725.45     25.58 o
   3   2  11        8.48        8.38      4.41 o
   4   2  11      859.15      859.45     18.40 o
   5   2  11        0.71        3.59      4.85 o
   6   2  11       80.31       72.71      8.06 o
   7   2  11      205.76      224.42     12.03 o
   8   2  11        0.15        0.38      7.06 o
   9   2  11        0.43        5.80      7.81 o
  10   2  11      139.10      159.15     19.28 o
  -7   3  11       15.82       25.08     10.65 o
  -6   3  11       29.07       45.80      9.32 o
  -5   3  11       36.22       33.14      8.32 o
  -4   3  11       37.69       40.64      7.94 o
  -3   3  11       10.64        2.21      3.97 o
  -2   3  11      114.88       98.79      5.67 o
  -1   3  11      529.56      520.23     11.78 o
   0   3  11      338.15      294.04      8.69 o
   1   3  11        0.00        3.65      2.90 o
   2   3  11     1389.71     1309.75     23.00 o
   3   3  11        2.20        6.24      4.03 o
   4   3  11      391.72      390.38     11.97 o
   5   3  11       58.74       56.39      4.85 o
   6   3  11       19.58       11.34      5.73 o
   7   3  11      154.40      168.60     12.41 o
   8   3  11      844.13      845.46     26.71 o
   9   3  11       35.02       49.33     10.21 o
  10   3  11       23.42       17.77     10.90 o
  -6   4  11       20.30       18.08      8.88 o
  -5   4  11        0.19        5.48      7.25 o
  -4   4  11      105.04      116.37     10.71 o
  -3   4  11      121.75      120.21      8.76 o
  -2   4  11      553.85      586.64     12.85 o
  -1   4  11       16.60       21.17      3.65 o
   0   4  11      635.53      614.30     13.23 o
   1   4  11      348.77      325.67     10.58 o
   2   4  11      913.43      929.70     18.78 o
   3   4  11       32.61       42.15      5.61 o
   4   4  11       42.87       60.99      6.80 o
   5   4  11      218.00      227.01      8.95 o
   6   4  11       18.35       23.63      4.47 o
   7   4  11        2.11        6.49      6.30 o
   8   4  11      185.54      162.62     13.23 o
   9   4  11       67.39       55.44     10.52 o
  10   4  11       24.63       39.95     12.66 o
  -6   5  11        6.46       26.53      9.77 o
  -5   5  11       76.15       81.28     11.40 o
  -4   5  11      368.75      381.12     17.33 o
  -3   5  11        6.56        8.00      5.54 o
  -2   5  11      959.10     1012.11     21.23 o
  -1   5  11      174.36      167.53      7.25 o
   0   5  11       45.69       32.76      4.60 o
   1   5  11        5.49        6.80      4.60 o
   2   5  11       51.63       41.77      5.61 o
   3   5  11       56.03       56.33      6.74 o
   4   5  11       22.51       29.23      6.24 o
   5   5  11      426.37      423.71     12.54 o
   6   5  11     1269.19     1190.98     23.12 o
   7   5  11      584.73      549.34     16.26 o
   8   5  11       82.44       62.00     10.21 o
   9   5  11        5.54       15.69      9.70 o
  10   5  11      160.87      150.64     17.33 o
  -6   6  11       20.13       13.04      9.83 o
  -5   6  11        0.57        4.79      8.38 o
  -4   6  11        9.25       19.91      8.19 o
  -3   6  11       23.45        9.39      6.05 o
  -2   6  11      238.04      226.63     11.91 o
  -1   6  11      271.34      277.98      9.95 o
   0   6  11     1269.65     1261.42     20.79 o
   1   6  11      122.55      111.96      6.74 o
   2   6  11        0.51        1.20      4.79 o
   3   6  11      147.79      167.15      9.64 o
   4   6  11       43.76       39.06      6.62 o
   5   6  11        1.16        6.24      4.54 o
   6   6  11     1788.40     1675.62     32.89 o
   7   6  11       15.02       14.30      5.54 o
   8   6  11       78.31       69.49     10.40 o
   9   6  11       27.46       15.31     10.02 o
  -5   7  11        7.60       15.00      9.89 o
  -4   7  11      275.04      260.53     16.89 o
  -3   7  11        4.92        7.88      6.49 o
  -2   7  11      872.55      876.71     23.31 o
  -1   7  11      266.35      275.90     11.21 o
   0   7  11      172.81      159.15      8.13 o
   1   7  11      136.51      106.04      7.31 o
   2   7  11       46.72       58.66      6.11 o
   3   7  11      111.70      114.54      8.82 o
   4   7  11      254.37      243.26     12.03 o
   5   7  11       23.12       26.21      6.05 o
   6   7  11      184.44      151.09      9.89 o
   7   7  11        5.98        8.06      5.67 o
   8   7  11       88.14       75.98     12.29 o
   9   7  11       87.60      103.64     14.62 o
  -4   8  11       23.53       18.52     10.65 o
  -3   8  11       30.07       42.15      8.32 o
  -2   8  11        9.46       12.29      6.87 o
  -1   8  11      455.59      455.02     16.19 o
   0   8  11     2775.61     2687.54     40.13 o
   1   8  11       71.20       63.00      6.49 o
   2   8  11        0.13        8.19      4.47 o
   3   8  11       56.31       50.84      5.54 o
   4   8  11      692.97      552.55     19.78 o
   5   8  11        0.30       13.86      5.92 o
   6   8  11      140.76      106.67      9.45 o
   7   8  11       97.23      118.83     10.02 o
   8   8  11        0.05        7.94      9.14 o
   9   8  11       27.82       12.73     11.15 o
  -4   9  11      911.46      909.29     35.22 o
  -3   9  11       15.06       20.92      9.32 o
  -2   9  11      345.67      339.53     17.77 o
  -1   9  11       37.18       38.12      9.01 o
   0   9  11      691.98      734.20     21.55 o
   1   9  11      249.46      247.86     12.79 o
   2   9  11       79.60       93.37     10.33 o
   3   9  11        0.05        7.12      6.99 o
   4   9  11      133.69      149.45     12.29 o
   5   9  11       11.67       12.66      6.43 o
   6   9  11      740.94      705.03     21.17 o
   7   9  11        0.64        3.21      6.55 o
   8   9  11      135.49      168.60     13.42 o
  -3  10  11       40.58       40.70     15.18 o
  -2  10  11      597.71      620.91     35.28 o
  -1  10  11        4.42        7.81     10.65 o
   0  10  11      193.96      175.22     19.72 o
   1  10  11       28.06       34.40      9.01 o
   2  10  11      347.57      281.57     16.00 o
   3  10  11      150.45      163.43     12.92 o
   4  10  11      359.07      340.60     17.33 o
   5  10  11        3.48        5.42      6.36 o
   6  10  11       17.21       27.41      8.38 o
   7  10  11        0.22        5.61      7.69 o
  -1  11  11       47.45       30.94     13.92 o
   0  11  11      313.58      295.56     25.01 o
   1  11  11      213.87      249.06     22.93 o
   2  11  11      102.93       97.15     12.10 o
   3  11  11        1.69       11.21      8.32 o
   4  11  11      350.11      352.95     18.59 o
   5  11  11        0.07        2.71      7.75 o
   6  11  11       74.04       71.32     11.28 o
   1  12  11       24.57       40.95     14.87 o
   2  12  11      295.77      262.48     17.45 o
   3  12  11      120.44      126.95     16.26 o
   4  12  11       16.27       24.07     11.15 o
   5  12  11        7.31        0.00      8.00 o
  -2  -9  12      217.72      216.42     14.62 o
  -1  -9  12        8.16       15.44      8.32 o
   0  -9  12      117.54      112.09     12.98 o
   1  -9  12       52.70       45.74     10.84 o
   2  -9  12      573.45      581.54     25.52 o
  -4  -8  12      628.75      783.47     38.75 o
  -3  -8  12        0.98        4.54      5.99 o
  -2  -8  12      376.59      399.39     17.52 o
  -1  -8  12       31.47       32.20      8.57 o
   0  -8  12      778.76      797.64     27.22 o
   1  -8  12        0.12        2.96      7.50 o
   2  -8  12      546.34      576.75     24.63 o
   3  -8  12        6.31        6.74     11.59 o
   4  -8  12       41.19       29.93     14.11 o
  -5  -7  12        4.02        0.00     18.27 o
  -4  -7  12      264.90      234.38     31.75 o
  -3  -7  12       20.93        6.62      7.69 o
  -2  -7  12       81.20       79.70      8.82 o
  -1  -7  12      105.13       98.79      9.89 o
   0  -7  12      577.98      622.61     22.62 o
   1  -7  12        0.98        4.91      6.93 o
   2  -7  12      482.75      442.67     20.41 o
   3  -7  12       10.12       17.83      8.13 o
   4  -7  12      236.87      249.31     22.87 o
   5  -7  12       29.83       36.54     14.81 o
  -5  -6  12        6.26       23.31     18.59 o
  -4  -6  12       14.58       14.62      6.99 o
  -3  -6  12       32.51       35.16      7.31 o
  -2  -6  12        7.49        6.11      4.79 o
  -1  -6  12      103.11      121.10      9.77 o
   0  -6  12     2151.81     2077.15     47.25 o
   1  -6  12       23.57       27.85      7.50 o
   2  -6  12       72.08       94.38     10.27 o
   3  -6  12       78.72       92.74     10.58 o
   4  -6  12        0.04        0.00      8.76 o
   5  -6  12        1.90        2.02     10.14 o
   6  -6  12       16.25       10.77     12.60 o
  -6  -5  12       12.48        1.76     19.34 o
  -5  -5  12       32.41       49.90     21.04 o
  -4  -5  12      258.49      292.47     15.25 o
  -3  -5  12       60.14       54.18      7.37 o
  -2  -5  12      244.72      224.23      8.32 o
  -1  -5  12       41.29       44.04      5.42 o
   0  -5  12       37.27       41.14      6.36 o
   1  -5  12       50.07       39.44      7.62 o
   2  -5  12       84.48      104.34     10.14 o
   3  -5  12       70.76       84.30      9.83 o
   4  -5  12       61.58       59.29     13.29 o
   5  -5  12       37.90       36.73     10.08 o
   6  -5  12       15.13        7.50      9.26 o
   7  -5  12       22.17       37.11     11.91 o
  -6  -4  12      150.76      184.67     13.86 o
  -5  -4  12        6.67        9.95      4.03 o
  -4  -4  12        2.80        4.91      3.72 o
  -3  -4  12      253.68      254.35     12.41 o
  -2  -4  12     3136.52     3190.82     60.11 o
  -1  -4  12       14.08       19.41      4.85 o
   0  -4  12       37.61       39.88      6.30 o
   1  -4  12       48.63       62.56      7.06 o
   2  -4  12        0.63        2.46      3.78 o
   3  -4  12      173.04      135.08      9.14 o
   4  -4  12       38.47       58.03     10.02 o
   5  -4  12       19.27       28.04      9.26 o
   6  -4  12        7.78        5.29      8.38 o
   7  -4  12      373.24      368.83     22.49 o
  -7  -3  12        0.36        8.51      6.49 o
  -6  -3  12       63.01       65.15      8.44 o
  -5  -3  12        3.90        4.41      4.79 o
  -4  -3  12      164.40      178.37      8.13 o
  -3  -3  12       22.86       21.86      4.98 o
  -2  -3  12      170.71      177.99      7.31 o
  -1  -3  12       61.45       54.56      5.10 o
   0  -3  12      103.78      113.98      6.93 o
   1  -3  12        0.55        6.74      3.65 o
   2  -3  12       32.76       32.89      4.91 o
   3  -3  12        1.89        2.90      4.73 o
   4  -3  12       12.31        8.63      6.36 o
   5  -3  12        8.45       26.78      8.76 o
   6  -3  12      348.20      340.86     19.85 o
   7  -3  12       32.28       14.81      9.58 o
   8  -3  12        9.71       16.07     13.42 o
  -7  -2  12       36.29       34.27      8.38 o
  -6  -2  12      275.41      315.47     12.98 o
  -5  -2  12       38.14       43.73      4.98 o
  -4  -2  12       23.84       18.02      3.91 o
  -3  -2  12      111.82      134.83      5.73 o
  -2  -2  12     1523.26     1459.13     22.05 o
  -1  -2  12      191.09      194.12      7.56 o
   0  -2  12      282.77      260.27      8.00 o
   1  -2  12      460.60      479.22     10.27 o
   2  -2  12     1574.93     1523.33     25.52 o
   3  -2  12        0.88        5.23      3.97 o
   4  -2  12       66.94       91.42      8.19 o
   5  -2  12      160.53      159.78     11.53 o
   6  -2  12      361.98      405.63     20.92 o
   7  -2  12       70.34       72.64     12.35 o
   8  -2  12       79.74       89.91     17.20 o
  -7  -1  12       64.50       81.34     10.27 o
  -6  -1  12      289.64      306.39     13.48 o
  -5  -1  12        4.68        5.61      5.67 o
  -4  -1  12      576.97      534.72     12.22 o
  -3  -1  12      166.23      153.48      6.55 o
  -2  -1  12      415.43      393.09      9.64 o
  -1  -1  12      120.04      105.16      6.17 o
   0  -1  12      108.75       82.73      5.23 o
   1  -1  12        8.43        7.81      3.65 o
   2  -1  12        7.34       31.38      4.16 o
   3  -1  12       53.84       53.11      4.85 o
   4  -1  12        0.00        4.03      4.28 o
   5  -1  12        8.15       11.66      5.99 o
   6  -1  12       26.61       30.75      7.81 o
   7  -1  12       39.23       17.45      8.19 o
   8  -1  12       74.61      119.77     18.02 o
   9  -1  12       10.22       19.41     14.24 o
  -7   0  12        8.66        1.76      8.13 o
  -6   0  12      110.28       98.79      9.70 o
  -5   0  12       13.70       16.07      6.43 o
  -4   0  12     1307.33     1345.16     23.31 o
  -3   0  12       62.27       66.60      5.48 o
  -2   0  12      194.14      205.08      7.50 o
  -1   0  12      479.55      477.26     10.14 o
   0   0  12      359.32      387.73      8.76 o
   1   0  12      105.37       95.07      5.61 o
   2   0  12        6.25        6.99      3.09 o
   3   0  12       36.58       47.13      4.47 o
   4   0  12     2592.81     2534.18     39.88 o
   5   0  12      246.46      249.00     11.66 o
   6   0  12      206.93      224.86     11.84 o
   7   0  12      337.26      366.88     15.44 o
   8   0  12        5.46        1.64      8.44 o
   9   0  12        5.94        9.20     12.60 o
  -7   1  12       61.50       71.26     11.53 o
  -6   1  12       94.18      143.46     11.47 o
  -5   1  12       15.60       14.68      6.87 o
  -4   1  12       13.51       11.78      6.11 o
  -3   1  12      442.75      428.75     11.91 o
  -2   1  12       28.47       31.94      4.22 o
  -1   1  12       50.05       53.55      4.60 o
   0   1  12       11.50       13.23      3.78 o
   1   1  12        0.76        4.54      3.72 o
   2   1  12        0.09        2.77      2.71 o
   3   1  12      508.14      483.37     11.03 o
   4   1  12     1459.71     1436.20     26.08 o
   5   1  12      238.24      245.28     11.59 o
   6   1  12      394.82      394.54     15.00 o
   7   1  12        4.22       13.67      6.62 o
   8   1  12       32.69       19.59      8.00 o
   9   1  12       20.66       19.28      9.26 o
  -7   2  12       38.72       42.65     11.53 o
  -6   2  12      279.20      276.47     15.18 o
  -5   2  12       42.13       39.32      8.32 o
  -4   2  12      352.18      354.53     15.00 o
  -3   2  12       45.26       45.87      6.43 o
  -2   2  12      299.46      266.26      8.76 o
  -1   2  12      625.59      614.87     12.47 o
   0   2  12        2.57        8.63      3.91 o
   1   2  12      543.32      527.23     11.91 o
   2   2  12      250.48      268.02     10.40 o
   3   2  12       61.18       59.73      5.99 o
   4   2  12        0.27        2.96      4.60 o
   5   2  12       87.84       91.29      8.25 o
   6   2  12      154.95      151.65     10.46 o
   7   2  12      421.77      427.24     16.19 o
   8   2  12        1.23        1.07      6.87 o
   9   2  12        5.55        4.41      8.06 o
  -6   3  12       12.60        4.85      8.06 o
  -5   3  12        0.41        2.33      6.62 o
  -4   3  12      633.27      565.09     19.47 o
  -3   3  12       37.87       33.20      5.42 o
  -2   3  12       85.04       75.48      5.67 o
  -1   3  12        5.26       10.77      3.78 o
   0   3  12       56.44       72.64      4.91 o
   1   3  12      207.11      221.53      7.88 o
   2   3  12      317.16      309.86     10.27 o
   3   3  12       52.97       61.74      6.30 o
   4   3  12      230.70      216.48     10.58 o
   5   3  12      685.78      689.02     15.06 o
   6   3  12        3.08       13.42      6.05 o
   7   3  12      525.24      528.49     20.29 o
   8   3  12       15.65       16.82      8.25 o
   9   3  12        3.14        4.73      8.06 o
  -6   4  12       76.05       72.64     11.47 o
  -5   4  12       23.62       29.55      8.82 o
  -4   4  12      362.46      408.96     17.26 o
  -3   4  12       34.65       30.75      7.62 o
  -2   4  12       21.23       20.48      4.79 o
  -1   4  12       24.90       18.59      3.72 o
   0   4  12        0.15        6.99      4.03 o
   1   4  12       18.06       17.89      4.73 o
   2   4  12      148.27      157.89      8.13 o
   3   4  12      248.81      229.84      9.64 o
   4   4  12      104.69      101.00      8.25 o
   5   4  12      634.39      626.65     15.06 o
   6   4  12      109.43      123.62      6.93 o
   7   4  12       35.17       21.23      7.81 o
   8   4  12      563.69      571.52     22.11 o
   9   4  12       16.62        9.01      8.44 o
  -6   5  12        2.86        0.00      9.64 o
  -5   5  12       52.36       53.24     10.40 o
  -4   5  12       16.16       13.04      7.62 o
  -3   5  12      268.76      236.08     11.84 o
  -2   5  12       16.25       15.37      5.86 o
  -1   5  12      129.11      124.18      7.37 o
   0   5  12     3528.28     3496.77     47.76 o
   1   5  12        6.51       10.46      4.98 o
   2   5  12      304.77      273.69     10.46 o
   3   5  12      260.83      272.37     11.66 o
   4   5  12       94.10       91.04      8.19 o
   5   5  12       58.25       53.68      7.69 o
   6   5  12        0.26        5.92      4.35 o
   7   5  12        9.75        0.57      6.93 o
   8   5  12        6.07       17.26      8.25 o
   9   5  12      107.78      107.74     15.06 o
  -5   6  12       47.32       44.80     10.40 o
  -4   6  12       61.97       52.23      9.77 o
  -3   6  12      156.60      159.15     11.09 o
  -2   6  12       42.35       51.48      7.69 o
  -1   6  12      378.27      452.12     13.92 o
   0   6  12      952.81      885.03     16.95 o
   1   6  12       65.26       53.18      7.18 o
   2   6  12      685.70      732.87     19.41 o
   3   6  12      233.64      236.33     11.47 o
   4   6  12       66.42       76.74      8.13 o
   5   6  12      714.13      662.24     19.09 o
   6   6  12     1238.96     1117.71     25.33 o
   7   6  12        3.95        5.23      7.25 o
   8   6  12      705.97      636.79     23.82 o
   9   6  12        2.70        0.76      9.58 o
  -5   7  12       73.29       45.99     11.47 o
  -4   7  12      501.10      512.23     21.93 o
  -3   7  12        0.00        4.73      6.62 o
  -2   7  12     2603.40     2507.78     47.19 o
  -1   7  12      175.71      199.79     11.53 o
   0   7  12      479.44      515.76     15.44 o
   1   7  12        2.63        2.77      4.54 o
   2   7  12        4.00        6.93      5.48 o
   3   7  12      237.94      230.47     11.72 o
   4   7  12      193.51      152.09     10.21 o
   5   7  12       69.62       78.50      9.83 o
   6   7  12        0.04        6.55      5.42 o
   7   7  12       10.25       17.39      6.43 o
   8   7  12      203.28      196.51     17.33 o
   9   7  12       38.25       50.15     12.92 o
  -4   8  12      336.50      332.41     21.74 o
  -3   8  12       49.48       67.60     10.96 o
  -2   8  12      559.24      575.80     20.22 o
  -1   8  12       24.98       23.25      6.87 o
   0   8  12       31.37       27.60      6.24 o
   1   8  12        7.23        5.73      5.04 o
   2   8  12      210.45      196.26      9.45 o
   3   8  12      144.55      141.13      8.19 o
   4   8  12     1036.39      890.32     26.34 o
   5   8  12       85.49       81.91     11.21 o
   6   8  12        7.73       11.59      6.30 o
   7   8  12        7.57        9.51      6.43 o
   8   8  12       89.01       56.89     13.11 o
  -3   9  12       18.17       23.31     11.47 o
  -2   9  12        3.19       10.77      8.76 o
  -1   9  12       19.01       16.95      8.51 o
   0   9  12        0.55        6.55      7.62 o
   1   9  12        0.42        5.17      6.11 o
   2   9  12     1063.86     1050.48     29.42 o
   3   9  12        9.08       10.08      7.18 o
   4   9  12      108.73       83.23     10.58 o
   5   9  12      114.58      108.68     11.72 o
   6   9  12      106.49      124.25     10.52 o
   7   9  12        0.56       11.53      7.56 o
   8   9  12        1.78        3.78      9.77 o
  -2  10  12       96.07      105.22     17.96 o
  -1  10  12       41.51       49.58     15.00 o
   0  10  12      106.54      115.61     17.39 o
   1  10  12        8.41        5.86      9.89 o
   2  10  12      850.60      869.53     27.34 o
   3  10  12        3.49       16.51      8.13 o
   4  10  12       21.92       22.30      8.57 o
   5  10  12       78.81      100.18     11.84 o
   6  10  12      260.10      245.40     15.75 o
   7  10  12        2.12        6.11      7.88 o
  -1  11  12        0.00        2.52     11.97 o
   0  11  12       95.16       77.37     16.76 o
   1  11  12        2.21       10.84     12.16 o
   2  11  12       12.43       22.56     10.96 o
   3  11  12      103.12       86.38     11.97 o
   4  11  12        2.98        8.13      8.57 o
   5  11  12       23.88       19.97      8.95 o
   6  11  12      100.81      105.66     12.79 o
   2  12  12        6.88        4.47     12.16 o
   3  12  12      177.01      186.62     15.50 o
   4  12  12      250.18      245.28     20.22 o
  -3  -8  13       21.05       14.30      7.25 o
  -2  -8  13      129.36      159.40     12.22 o
  -1  -8  13       14.64       15.00      7.75 o
   0  -8  13        1.92        2.71      7.62 o
   1  -8  13       73.68       93.31     12.10 o
   2  -8  13      512.53      508.26     23.00 o
   3  -8  13        1.96        5.48     11.28 o
  -4  -7  13        5.81        0.00     17.39 o
  -3  -7  13        1.63       24.00      6.87 o
  -2  -7  13      389.62      386.91     16.82 o
  -1  -7  13       35.53       34.72      8.19 o
   0  -7  13        0.32        4.41      7.06 o
   1  -7  13       27.31       36.29      8.88 o
   2  -7  13       57.18       65.40     10.77 o
   3  -7  13      154.84      160.79     19.15 o
   4  -7  13      314.15      319.18     25.64 o
  -4  -6  13        9.94       17.58      7.43 o
  -3  -6  13       47.08       56.83      7.18 o
  -2  -6  13       39.58       36.86      8.06 o
  -1  -6  13        0.11        0.00      5.67 o
   0  -6  13      763.00      713.47     23.94 o
   1  -6  13        1.40        3.84      6.74 o
   2  -6  13      302.22      335.50     17.01 o
   3  -6  13       32.14       39.76     12.41 o
   4  -6  13        3.31        0.00     10.33 o
   5  -6  13        2.95        4.79     11.15 o
   6  -6  13        0.58        3.65     13.11 o
  -5  -5  13        0.26        0.69     18.02 o
  -4  -5  13       10.09       20.54      7.50 o
  -3  -5  13        3.82        3.97      8.19 o
  -2  -5  13      245.68      236.65     10.77 o
  -1  -5  13      236.25      231.23     14.24 o
   0  -5  13       64.43       73.46      8.88 o
   1  -5  13       33.57       16.76      7.18 o
   2  -5  13      219.21      195.00     12.98 o
   3  -5  13      257.35      269.79     14.93 o
   4  -5  13      246.15      280.31     22.30 o
   5  -5  13       22.20       10.58     10.71 o
   6  -5  13       50.26       45.93     15.12 o
  -6  -4  13        2.43       18.84     11.21 o
  -5  -4  13        1.99        7.81      5.36 o
  -4  -4  13       97.36       91.23      6.43 o
  -3  -4  13       15.39        6.74      6.17 o
  -2  -4  13      375.51      348.67     11.03 o
  -1  -4  13      337.65      348.67     12.10 o
   0  -4  13        0.12        3.09      5.36 o
   1  -4  13       10.79       12.54      7.94 o
   2  -4  13      279.20      261.03     18.21 o
   3  -4  13       82.59       75.67     12.85 o
   4  -4  13      300.63      320.70     17.83 o
   5  -4  13       14.77       15.06      8.76 o
   6  -4  13       40.55       28.42     10.33 o
   7  -4  13       16.01        3.15      9.70 o
  -6  -3  13        2.76        6.62      5.80 o
  -5  -3  13       25.17       19.28      6.62 o
  -4  -3  13      313.05      281.63     10.71 o
  -3  -3  13       82.33       88.52      5.10 o
  -2  -3  13       82.12       86.69      6.17 o
  -1  -3  13       20.59       22.68      5.29 o
   0  -3  13        7.11        4.60      5.17 o
   1  -3  13       39.99       42.91      7.81 o
   2  -3  13      387.67      376.71     11.97 o
   3  -3  13       34.95       43.66      8.38 o
   4  -3  13      155.77      152.98     12.85 o
   5  -3  13       81.02       80.84     11.47 o
   6  -3  13       77.38      102.89     13.42 o
   7  -3  13       35.23       34.40     11.09 o
   8  -3  13       82.30       69.12     17.96 o
  -6  -2  13       89.04      110.01      9.64 o
  -5  -2  13       16.94       17.89      5.80 o
  -4  -2  13      384.28      373.56     10.84 o
  -3  -2  13        0.14        1.58      3.65 o
  -2  -2  13       72.61       75.54      6.05 o
  -1  -2  13        1.13        4.85      4.73 o
   0  -2  13       38.71       34.15      6.05 o
   1  -2  13       21.40       14.93      4.98 o
   2  -2  13       20.29       23.88      5.23 o
   3  -2  13      310.38      322.14     12.29 o
   4  -2  13       16.94       12.79      7.25 o
   5  -2  13      134.94      151.97     13.61 o
   6  -2  13      493.43      482.18     24.38 o
   7  -2  13       35.68       39.76     10.71 o
   8  -2  13        4.99        0.88     12.79 o
  -6  -1  13      716.91      778.17     23.75 o
  -5  -1  13        0.36        6.62      6.17 o
  -4  -1  13       19.52       20.29      6.24 o
  -3  -1  13       27.31       18.52      4.47 o
  -2  -1  13        3.31       29.93      4.85 o
  -1  -1  13       19.04       13.55      5.04 o
   0  -1  13      450.13      431.14     10.96 o
   1  -1  13        0.01        5.36      3.59 o
   2  -1  13      215.95      249.94      9.32 o
   3  -1  13      333.11      326.49     10.14 o
   4  -1  13       73.12       57.65      7.56 o
   5  -1  13      433.75      416.71     17.33 o
   6  -1  13       44.94       63.26     11.40 o
   7  -1  13        0.51        2.21      7.88 o
   8  -1  13      174.98      210.06     23.56 o
  -6   0  13        5.17        9.07      7.94 o
  -5   0  13      175.40      169.04     11.03 o
  -4   0  13      106.68      113.28      9.01 o
  -3   0  13        6.58        5.17      4.22 o
  -2   0  13       30.10       27.47      5.10 o
  -1   0  13       54.97       52.36      4.79 o
   0   0  13      173.58      179.12      7.43 o
   1   0  13      564.10      548.02     12.79 o
   2   0  13      133.44      120.84      6.93 o
   3   0  13       64.73       68.23      5.29 o
   4   0  13      285.25      277.91     10.77 o
   5   0  13      384.96      371.29     14.24 o
   6   0  13        3.20       14.43      7.25 o
   7   0  13      461.37      472.35     22.74 o
   8   0  13       12.44        4.16     11.78 o
   9   0  13       17.81       22.05     14.24 o
  -6   1  13       57.71       57.71     10.27 o
  -5   1  13        8.02       10.90      7.18 o
  -4   1  13        4.06       10.52      6.43 o
  -3   1  13       34.75       38.81      7.06 o
  -2   1  13      505.42      555.58     14.55 o
  -1   1  13        3.53        3.59      3.28 o
   0   1  13      203.18      174.15      7.37 o
   1   1  13       72.98       68.86      5.67 o
   2   1  13      363.98      357.74     10.02 o
   3   1  13        2.76        1.83      3.34 o
   4   1  13       56.45       46.25      6.36 o
   5   1  13      484.42      435.30     15.31 o
   6   1  13     1039.43     1136.80     26.78 o
   7   1  13       12.17       11.78      6.74 o
   8   1  13       11.67       11.66      9.26 o
   9   1  13       64.52       89.28     18.27 o
  -6   2  13      145.45      164.38     14.43 o
  -5   2  13       11.72       20.29      7.88 o
  -4   2  13        2.84       24.70      7.12 o
  -3   2  13       13.39       17.96      6.74 o
  -2   2  13      194.25      174.46      9.45 o
  -1   2  13       10.13        4.98      3.65 o
   0   2  13       67.92       77.81      5.86 o
   1   2  13        0.61        2.39      3.53 o
   2   2  13      369.99      359.57     11.09 o
   3   2  13      187.67      188.76      8.95 o
   4   2  13      103.68      122.10      6.17 o
   5   2  13       10.51       11.15      6.05 o
   6   2  13       12.81       10.90      6.11 o
   7   2  13      134.17      143.78     10.90 o
   8   2  13       45.99       31.00      9.07 o
   9   2  13       28.09       36.35     14.62 o
  -6   3  13        0.31       11.15      9.83 o
  -5   3  13       46.27       34.15      9.01 o
  -4   3  13        0.59        4.73      6.80 o
  -3   3  13       55.18       62.94      8.51 o
  -2   3  13      258.29      293.73     10.02 o
  -1   3  13       26.41       28.92      5.10 o
   0   3  13       50.55       57.59      5.80 o
   1   3  13       61.08       60.99      6.43 o
   2   3  13     4337.68     4056.07     63.32 o
   3   3  13        0.34        3.28      4.47 o
   4   3  13      873.64      887.99     45.87 o
   5   3  13      249.94      241.75     12.03 o
   6   3  13      243.51      238.03     12.29 o
   7   3  13       70.44       46.06      9.20 o
   8   3  13       10.97       32.07      9.26 o
   9   3  13      119.10      115.93     13.23 o
  -6   4  13      301.58      290.01     19.47 o
  -5   4  13        0.23        4.10      7.43 o
  -4   4  13       11.19       17.07      7.50 o
  -3   4  13       14.73        3.53      6.62 o
  -2   4  13      432.04      451.37     15.00 o
  -1   4  13       91.14      109.94      6.87 o
   0   4  13        3.57        6.43      4.60 o
   1   4  13      109.42      121.35      7.56 o
   2   4  13      533.46      551.92     14.55 o
   3   4  13        8.93        9.26      5.04 o
   4   4  13      686.89      663.88     18.46 o
   5   4  13      273.19      264.24      9.95 o
   6   4  13      192.27      249.56     12.60 o
   7   4  13        1.28        4.03      7.18 o
   8   4  13      121.74      104.21     11.97 o
   9   4  13       60.02       40.89     10.52 o
  -5   5  13        0.50        3.53      8.00 o
  -4   5  13       78.41       81.21     10.84 o
  -3   5  13       14.78       29.42      8.44 o
  -2   5  13      106.84      107.42      9.01 o
  -1   5  13        1.32        2.52      5.23 o
   0   5  13     3797.72     3888.66     52.67 o
   1   5  13      188.72      179.12      9.14 o
   2   5  13     2275.70     2071.67     34.46 o
   3   5  13       54.97       49.71      7.12 o
   4   5  13        0.00        5.17      5.42 o
   5   5  13        8.57        3.28      5.54 o
   6   5  13        4.45        7.18      4.79 o
   7   5  13       34.92       50.78      9.64 o
   8   5  13      109.25      109.57     12.16 o
   9   5  13       17.47        6.80     10.21 o
  -5   6  13      226.98      230.09     16.38 o
  -4   6  13       18.38       13.99      8.13 o
  -3   6  13       35.31       45.17      9.26 o
  -2   6  13      627.08      599.62     18.71 o
  -1   6  13       15.83       25.58      6.74 o
   0   6  13     1576.59     1514.01     26.27 o
   1   6  13       32.25       43.28      6.93 o
   2   6  13     3021.67     2980.07     52.11 o
   3   6  13       28.88       25.39      6.62 o
   4   6  13       92.28       73.46      8.32 o
   5   6  13      264.10      260.84     12.85 o
   6   6  13       25.31       32.57      6.49 o
   7   6  13       96.40       94.51     11.28 o
   8   6  13      559.79      531.64     22.05 o
   9   6  13        0.00        2.96     10.14 o
  -4   7  13       26.14       42.34      9.89 o
  -3   7  13       80.37       77.81     11.03 o
  -2   7  13     1008.74     1026.92     26.15 o
  -1   7  13      510.15      500.26     17.20 o
   0   7  13      652.89      671.32     19.41 o
   1   7  13      481.29      483.50     15.88 o
   2   7  13       64.13       57.78      7.75 o
   3   7  13       73.95       92.18      8.76 o
   4   7  13      107.05       93.31      9.01 o
   5   7  13      596.13      534.72     20.16 o
   6   7  13      117.35       90.60      8.95 o
   7   7  13        8.23        2.71      7.25 o
   8   7  13       51.29       46.69     12.22 o
   9   7  13       22.64       11.03     10.77 o
  -4   8  13      731.77      721.60     27.16 o
  -3   8  13        4.68        9.32      8.76 o
  -2   8  13      435.90      444.37     17.52 o
  -1   8  13       50.22       39.88      7.94 o
   0   8  13      251.38      244.33     12.47 o
   1   8  13       30.67       20.48      6.43 o
   2   8  13        6.64        7.88      4.91 o
   3   8  13      347.84      351.82     14.74 o
   4   8  13      131.16      130.74     11.84 o
   5   8  13       93.31       90.35     10.96 o
   6   8  13     1494.96     1402.05     31.44 o
   7   8  13       28.51       17.45      8.82 o
   8   8  13       60.18       74.16     14.24 o
  -3   9  13        0.04        8.88     11.59 o
  -2   9  13      379.05      374.12     19.66 o
  -1   9  13       10.10       12.29      8.88 o
   0   9  13        1.15        0.25      7.18 o
   1   9  13       11.71       12.60      9.01 o
   2   9  13        6.11        7.25      7.62 o
   3   9  13       73.47       71.01     10.58 o
   4   9  13        0.18       10.14      8.06 o
   5   9  13        3.34        0.76      7.18 o
   6   9  13      102.24      118.20     10.58 o
   7   9  13       29.84       12.22      8.13 o
   8   9  13       64.00       66.79     14.11 o
  -2  10  13       31.40       26.71     13.80 o
  -1  10  13        0.15        0.00     11.97 o
   0  10  13       31.74       27.53     12.66 o
   1  10  13       26.23       39.76     13.99 o
   2  10  13       20.83       36.04     13.42 o
   3  10  13        0.35       11.03      8.13 o
   4  10  13      179.40      147.75     13.67 o
   5  10  13        3.58        7.37      8.57 o
   6  10  13        2.95        3.28      7.12 o
   7  10  13       19.72       21.86      9.07 o
   0  11  13        0.73       24.70     13.48 o
   1  11  13       21.81       14.30     13.29 o
   2  11  13       75.05      106.04     18.33 o
   3  11  13       84.57       98.60     17.33 o
   4  11  13      151.02      188.13     15.56 o
   5  11  13        4.08        7.37     11.15 o
  -1  -8  14       71.67       75.29     11.15 o
   0  -8  14       13.19       16.19      8.88 o
   1  -8  14       10.65        9.58      8.82 o
   2  -8  14       10.68       17.45     12.47 o
  -3  -7  14        0.20        3.97      7.25 o
  -2  -7  14        1.35        0.00      7.37 o
  -1  -7  14       16.56       23.06      8.19 o
   0  -7  14      197.09      220.20     14.93 o
   1  -7  14        3.81        1.64      7.18 o
   2  -7  14       23.45       20.41     11.66 o
   3  -7  14       29.27       24.26     13.04 o
   4  -7  14      148.36      211.00     22.62 o
  -3  -6  14       44.00       50.03      7.94 o
  -2  -6  14       19.73       21.93      8.06 o
  -1  -6  14        0.18        6.80      7.88 o
   0  -6  14      383.73      365.30     18.21 o
   1  -6  14        5.61       12.98      7.56 o
   2  -6  14       44.65       65.15     10.27 o
   3  -6  14        4.09       12.98     10.96 o
   4  -6  14        1.04        0.50      9.51 o
   5  -6  14       30.74       49.33     15.37 o
  -4  -5  14       46.20       59.92      9.77 o
  -3  -5  14       41.62       49.02      7.50 o
  -2  -5  14     1029.53     1009.02     31.12 o
  -1  -5  14        8.11        4.98      7.43 o
   0  -5  14       48.20       52.80     10.27 o
   1  -5  14      204.42      212.52     17.01 o
   2  -5  14        5.46        8.06      8.88 o
   3  -5  14        0.56        7.06      8.32 o
   4  -5  14       30.36       19.09     11.59 o
   5  -5  14       14.33       21.86     11.84 o
   6  -5  14        1.82        3.34     12.35 o
  -5  -4  14        0.39        1.89      6.30 o
  -4  -4  14       14.20        8.25      7.69 o
  -3  -4  14      166.94      168.85      8.57 o
  -2  -4  14      671.90      669.24     23.50 o
  -1  -4  14      109.27       93.69     10.52 o
   0  -4  14        0.41        0.00      6.93 o
   1  -4  14       20.07       40.26      9.58 o
   2  -4  14       45.85       37.68     10.77 o
   3  -4  14       13.70       10.40      9.70 o
   4  -4  14       82.40       62.75     13.67 o
   5  -4  14        2.99       12.54     11.21 o
   6  -4  14        9.77       16.82     12.60 o
   7  -4  14        1.84       12.98     13.29 o
  -5  -3  14       17.78       26.40      5.92 o
  -4  -3  14      284.26      319.94     11.53 o
  -3  -3  14       79.33       80.21      7.06 o
  -2  -3  14        7.05       13.80      5.67 o
  -1  -3  14        4.77        6.93      6.93 o
   0  -3  14       21.65        7.69      7.18 o
   1  -3  14       74.64       76.17     10.96 o
   2  -3  14      111.00      117.82     13.61 o
   3  -3  14       24.03       12.98      9.45 o
   4  -3  14      269.67      248.11     16.07 o
   5  -3  14       72.64       65.27     11.34 o
   6  -3  14      174.01      176.67     16.32 o
   7  -3  14        2.84        2.39      9.45 o
  -6  -2  14      118.85      146.30     11.09 o
  -5  -2  14        0.12        6.62      5.80 o
  -4  -2  14       29.39       26.53      6.30 o
  -3  -2  14      126.71      135.90      7.94 o
  -2  -2  14      751.58      744.28     17.96 o
  -1  -2  14        1.49        1.64      4.60 o
   0  -2  14       12.29       14.11      6.30 o
   1  -2  14      132.17      181.39     12.10 o
   2  -2  14      153.51      157.20     11.34 o
   3  -2  14      330.79      301.16     16.26 o
   4  -2  14       67.83       85.94     10.90 o
   5  -2  14       23.20       23.25      9.14 o
   6  -2  14        1.81        5.42      8.51 o
   7  -2  14       35.82       23.25     10.90 o
   8  -2  14      203.37      227.32     24.19 o
  -6  -1  14        0.09        7.37      7.50 o
  -5  -1  14        7.35        0.38      6.43 o
  -4  -1  14       12.57       10.52      6.05 o
  -3  -1  14       17.41       12.73      5.80 o
  -2  -1  14      115.98      124.25      7.50 o
  -1  -1  14        2.05        8.76      5.10 o
   0  -1  14        0.14        2.96      5.10 o
   1  -1  14        1.33        3.09      3.72 o
   2  -1  14      505.57      528.93     15.00 o
   3  -1  14      241.46      255.74     12.85 o
   4  -1  14       54.74       46.12      9.26 o
   5  -1  14        8.92        6.05      8.00 o
   6  -1  14        0.06        2.65      7.94 o
   7  -1  14      107.02      137.54     15.12 o
   8  -1  14      632.72      617.26     35.98 o
  -6   0  14      231.96      260.40     15.37 o
  -5   0  14       13.87       24.00      7.43 o
  -4   0  14       73.71       66.85      8.32 o
  -3   0  14       15.69        6.74      5.92 o
  -2   0  14       30.98       29.55      5.99 o
  -1   0  14      233.03      230.09     10.71 o
   0   0  14        2.91        5.67      4.03 o
   1   0  14      214.20      206.34      8.88 o
   2   0  14        0.37        2.96      4.73 o
   3   0  14       34.58       36.79      6.43 o
   4   0  14        6.45       12.98      5.99 o
   5   0  14       59.58       55.07     10.33 o
   6   0  14      846.04      842.94     30.31 o
   7   0  14       18.02       31.88     10.14 o
   8   0  14       25.35       12.66     12.10 o
  -6   1  14        1.83        6.17      8.82 o
  -5   1  14       61.42       59.73      9.20 o
  -4   1  14        6.12        3.84      6.49 o
  -3   1  14       35.25       28.29      6.99 o
  -2   1  14       35.08       49.77      8.25 o
  -1   1  14       72.29       54.44      7.18 o
   0   1  14      182.59      177.30      7.50 o
   1   1  14       12.35       19.85      4.73 o
   2   1  14      333.39      306.20     11.66 o
   3   1  14        0.00        0.00      3.84 o
   4   1  14      243.82      265.31     12.73 o
   5   1  14      388.04      400.33     17.20 o
   6   1  14     2471.92     2424.05     51.10 o
   7   1  14       23.08       32.51     10.33 o
   8   1  14      113.68      112.15     18.33 o
   9   1  14        2.40        4.85     11.53 o
  -6   2  14       50.43       69.49     12.03 o
  -5   2  14      178.19      176.98     12.79 o
  -4   2  14     1044.24      960.13     26.53 o
  -3   2  14      105.81       95.70      9.70 o
  -2   2  14      591.36      505.49     17.33 o
  -1   2  14      375.32      380.80     11.84 o
   0   2  14       42.26       35.91      5.61 o
   1   2  14      354.22      350.81     12.29 o
   2   2  14       25.96       31.00      5.42 o
   3   2  14      144.32      148.38      9.77 o
   4   2  14     1418.80     1426.49     27.09 o
   5   2  14       61.67       72.39      8.25 o
   6   2  14        2.91       21.42      6.55 o
   7   2  14      116.81      162.36     15.37 o
   8   2  14       72.31       66.72     15.63 o
   9   2  14       14.62       42.15     15.18 o
  -5   3  14       36.33       44.73      9.39 o
  -4   3  14        0.06        5.86      7.31 o
  -3   3  14       65.37       66.41      9.20 o
  -2   3  14        1.63        3.65      6.24 o
  -1   3  14       87.11       81.09      8.44 o
   0   3  14      301.19      269.85     11.03 o
   1   3  14       91.89       93.56      7.69 o
   2   3  14     1506.52     1508.78     26.84 o
   3   3  14       29.49       22.11      5.80 o
   4   3  14     9690.62     9452.19    135.84 o
   5   3  14       29.78       30.05      6.93 o
   6   3  14       90.23       73.72      8.82 o
   7   3  14        2.56        8.51      7.37 o
   8   3  14      252.65      254.48     19.28 o
   9   3  14       13.22       11.72     12.79 o
  -5   4  14        2.63        4.03      8.25 o
  -4   4  14       31.94       22.56      8.69 o
  -3   4  14      107.20       86.95     10.02 o
  -2   4  14      213.56      180.51     12.10 o
  -1   4  14        0.61        4.35      5.10 o
   0   4  14      357.66      332.86     12.60 o
   1   4  14       75.39       67.48      7.50 o
   2   4  14     2116.10     2201.08     36.04 o
   3   4  14        1.62        7.62      5.86 o
   4   4  14      905.05      869.34     21.93 o
   5   4  14       66.25       62.50      8.06 o
   6   4  14      398.70      381.87     15.50 o
   7   4  14       16.63       12.60      7.81 o
   8   4  14       37.96       43.22     10.02 o
   9   4  14       32.89       20.73     11.47 o
  -5   5  14        1.36        6.24      9.64 o
  -4   5  14       13.15        3.84      7.81 o
  -3   5  14       14.63       12.85      7.50 o
  -2   5  14      256.49      212.26     13.42 o
  -1   5  14        9.96       16.70      5.99 o
   0   5  14      333.97      344.51     13.67 o
   1   5  14        3.06        5.10      5.61 o
   2   5  14     2710.68     2711.16     46.81 o
   3   5  14        0.04        0.88      5.10 o
   4   5  14       22.67       21.93      6.55 o
   5   5  14       37.35       39.82      7.56 o
   6   5  14      116.23      105.09     11.40 o
   7   5  14        1.11        5.73      7.62 o
   8   5  14      113.96       83.80     11.84 o
   9   5  14       13.43       11.03      9.77 o
  -4   6  14      178.78      182.97     14.68 o
  -3   6  14       55.20       64.64     10.46 o
  -2   6  14      370.92      359.38     17.14 o
  -1   6  14       99.78       79.95      8.88 o
   0   6  14      418.21      410.41     15.25 o
   1   6  14      602.19      561.69     19.91 o
   2   6  14       84.85       88.46      9.89 o
   3   6  14      211.91      203.63     11.40 o
   4   6  14      329.41      350.12     14.49 o
   5   6  14        2.64        7.75      6.30 o
   6   6  14        0.64        4.54      7.18 o
   7   6  14        7.17        8.06      8.06 o
   8   6  14       33.78       10.77      8.82 o
   9   6  14        5.20       11.40     11.66 o
  -4   7  14      211.02      233.81     17.58 o
  -3   7  14       52.89       63.32     10.71 o
  -2   7  14       37.78       30.75      9.01 o
  -1   7  14        0.14        6.43      6.62 o
   0   7  14      705.73      772.19     21.67 o
   1   7  14        5.47       10.33      6.24 o
   2   7  14       95.88       91.36     10.77 o
   3   7  14       75.85       85.37      9.14 o
   4   7  14      668.98      670.81     20.10 o
   5   7  14      109.16       95.26     11.09 o
   6   7  14      295.72      274.89     13.36 o
   7   7  14      124.76      110.76     12.60 o
   8   7  14      320.73      316.28     18.71 o
  -3   8  14        0.04       15.69      9.64 o
  -2   8  14      448.35      423.20     19.85 o
  -1   8  14        9.15       12.16      7.12 o
   0   8  14      266.18      273.38     14.11 o
   1   8  14      128.52      131.55     11.15 o
   2   8  14        0.16        0.32      5.86 o
   3   8  14       21.54       22.18      7.18 o
   4   8  14      279.51      255.86     15.44 o
   5   8  14       43.58       24.63      8.51 o
   6   8  14        2.38        8.38      6.36 o
   7   8  14       71.00       78.44     11.97 o
   8   8  14       18.43       12.66     11.03 o
  -2   9  14      559.22      566.23     27.79 o
  -1   9  14      174.17      179.88     15.81 o
   0   9  14       10.35        9.07      8.51 o
   1   9  14        5.60        9.14      8.82 o
   2   9  14      505.28      484.76     29.86 o
   3   9  14       13.36        4.85      9.14 o
   4   9  14      272.88      250.89     15.88 o
   5   9  14       14.53        8.13      7.94 o
   6   9  14      339.99      355.35     16.07 o
   7   9  14       24.35       24.07     11.72 o
  -1  10  14      174.31      222.22     23.82 o
   0  10  14        0.78        2.33     11.72 o
   1  10  14       47.14       37.36     14.43 o
   2  10  14       28.75       29.23     13.04 o
   3  10  14       45.31       27.53     12.47 o
   4  10  14        4.51        8.57      9.26 o
   5  10  14        3.48        4.91      8.57 o
   6  10  14       10.87        0.38      7.75 o
   1  11  14       89.10       70.50     17.01 o
   2  11  14      237.49      217.30     23.63 o
   3  11  14        0.72        4.66     12.29 o
   4  11  14      494.74      592.18     35.16 o
  -2  -7  15      439.82      505.74     23.12 o
  -1  -7  15      123.35      115.68     13.92 o
   0  -7  15      122.64      122.54     14.87 o
   1  -7  15        7.81        3.59      8.06 o
   2  -7  15      157.46      208.42     20.48 o
  -3  -6  15       14.12        0.00      7.12 o
  -2  -6  15       15.01       18.96      8.19 o
  -1  -6  15        0.00        5.99      8.51 o
   0  -6  15       51.16       63.82     12.10 o
   1  -6  15        0.35        2.14      9.14 o
   2  -6  15       62.51       74.66     14.49 o
   3  -6  15        4.18        7.81      9.89 o
   4  -6  15      140.58      127.14     19.09 o
  -3  -5  15       23.50        1.76      6.93 o
  -2  -5  15        1.68        0.00      7.12 o
  -1  -5  15      137.39      162.30     13.74 o
   0  -5  15       11.88        4.35      9.20 o
   1  -5  15      112.09       98.35     13.74 o
   2  -5  15        0.22        6.36      9.26 o
   3  -5  15       22.07       22.81     11.66 o
   4  -5  15       23.56        8.06     11.34 o
   5  -5  15       22.71        0.00     11.15 o
  -4  -4  15      248.76      298.27     14.37 o
  -3  -4  15      119.96      125.69     10.90 o
  -2  -4  15       12.50        9.07      7.62 o
  -1  -4  15        3.14        6.80      7.50 o
   0  -4  15       11.08       16.07      8.88 o
   1  -4  15        9.80       25.52      9.70 o
   2  -4  15      529.57      539.51     26.84 o
   3  -4  15      103.27       69.81     14.05 o
   4  -4  15       50.88       60.61     13.80 o
   5  -4  15       25.16       40.13     13.11 o
   6  -4  15      152.43      136.91     20.04 o
  -5  -3  15        9.61        5.61      6.36 o
  -4  -3  15        6.32        8.76      5.61 o
  -3  -3  15       17.89       22.18      7.50 o
  -2  -3  15       30.70       40.83      8.69 o
  -1  -3  15        2.12        8.00      7.25 o
   0  -3  15      255.37      272.81     17.26 o
   1  -3  15       11.80       32.20      9.26 o
   2  -3  15       47.05       45.05     11.21 o
   3  -3  15        0.45        6.17      8.82 o
   4  -3  15       24.72       22.24     10.65 o
   5  -3  15       27.49       31.19     12.92 o
   6  -3  15        3.83        4.91     11.72 o
   7  -3  15       49.53       51.48     15.88 o
  -5  -2  15       24.40       16.19      7.50 o
  -4  -2  15        6.31       22.24      6.49 o
  -3  -2  15       60.21       75.92      8.13 o
  -2  -2  15      113.89      100.93     10.96 o
  -1  -2  15        0.02        0.95      7.06 o
   0  -2  15      119.17      132.18     12.98 o
   1  -2  15       10.96        9.95      8.44 o
   2  -2  15     1166.51     1064.91     38.50 o
   3  -2  15      123.78      100.74     13.92 o
   4  -2  15      303.33      265.31     16.76 o
   5  -2  15       53.37       73.53     11.91 o
   6  -2  15        4.31        6.36      8.69 o
   7  -2  15       42.94       44.67     12.22 o
  -5  -1  15        2.76        6.62      7.37 o
  -4  -1  15       23.75       30.94      7.37 o
  -3  -1  15        3.29        5.48      6.05 o
  -2  -1  15       63.78       72.77     10.33 o
  -1  -1  15       70.58       63.95     10.21 o
   0  -1  15       41.21       46.75      9.95 o
   1  -1  15        4.74       17.77      8.57 o
   2  -1  15      143.97      124.43     14.18 o
   3  -1  15       21.11       29.36      8.25 o
   4  -1  15       14.32        6.99      7.75 o
   5  -1  15       24.11       23.75      8.76 o
   6  -1  15      299.68      324.66     19.78 o
   7  -1  15       62.62       70.88     13.23 o
   8  -1  15     1357.60     1166.03     50.21 o
  -5   0  15        5.48        5.86      8.06 o
  -4   0  15       32.63       18.15      7.06 o
  -3   0  15        0.29        5.73      6.11 o
  -2   0  15      153.20      120.34     10.33 o
  -1   0  15      223.64      220.39     15.50 o
   0   0  15      232.67      202.62     15.31 o
   1   0  15      139.44      156.00      9.95 o
   2   0  15       28.57       30.75      8.00 o
   3   0  15        7.72        3.53      6.99 o
   4   0  15     1217.67     1185.56     34.97 o
   5   0  15        2.84        4.60      7.50 o
   6   0  15      831.88      845.34     30.94 o
   7   0  15        5.26       16.70     10.27 o
   8   0  15       37.63       61.62     16.07 o
  -5   1  15       24.15       17.07      9.39 o
  -4   1  15        2.76       21.30      7.31 o
  -3   1  15      223.27      205.84     12.16 o
  -2   1  15      112.23       88.33     10.02 o
  -1   1  15        8.06       13.23      8.57 o
   0   1  15        2.60        0.00      7.81 o
   1   1  15        1.91        4.22      5.67 o
   2   1  15      340.30      379.79     15.44 o
   3   1  15      542.15      526.41     21.30 o
   4   1  15     2568.01     2563.23     59.60 o
   5   1  15      162.32      189.96     15.06 o
   6   1  15     2876.68     2861.49     67.54 o
   7   1  15       17.72       24.57     10.14 o
   8   1  15      195.49      195.95     22.56 o
  -5   2  15        1.04       13.04      9.51 o
  -4   2  15      150.58      177.42     12.79 o
  -3   2  15        4.37        1.26      6.30 o
  -2   2  15      227.73      202.31     12.16 o
  -1   2  15       61.02       66.97      9.45 o
   0   2  15      104.40      102.76     10.21 o
   1   2  15      265.79      266.38     12.85 o
   2   2  15     1475.19     1419.00     32.57 o
   3   2  15      313.42      334.43     13.42 o
   4   2  15     4336.81     4246.47     76.61 o
   5   2  15       63.70       61.05     10.90 o
   6   2  15      273.31      262.10     17.64 o
   7   2  15      326.48      307.65     25.08 o
   8   2  15      158.18      198.09     22.37 o
  -5   3  15        5.35        1.32      8.82 o
  -4   3  15      480.94      489.23     20.67 o
  -3   3  15        4.44       10.90      7.25 o
  -2   3  15      128.79      103.71     10.52 o
  -1   3  15       14.71        2.14      7.50 o
   0   3  15       16.84       13.48      7.12 o
   1   3  15        1.02       10.65      6.99 o
   2   3  15      306.93      315.02     13.92 o
   3   3  15      147.96      162.36     10.40 o
   4   3  15     1562.34     1484.08     35.28 o
   5   3  15      184.47      211.89     13.67 o
   6   3  15       94.06       94.70     10.90 o
   7   3  15        3.77        1.70     10.77 o
   8   3  15      124.43       98.73     17.83 o
   9   3  15       24.36       54.94     16.63 o
  -5   4  15        0.57        7.31      9.64 o
  -4   4  15        3.88        9.95      8.19 o
  -3   4  15       53.37       69.62     10.14 o
  -2   4  15      596.98      557.47     22.11 o
  -1   4  15      103.63      123.30     11.28 o
   0   4  15       81.72      102.19     11.28 o
   1   4  15      197.27      188.32     13.86 o
   2   4  15     5298.45     5155.63     79.89 o
   3   4  15       46.32       27.47      7.62 o
   4   4  15       29.79       38.87      8.06 o
   5   4  15      320.61      290.89     15.56 o
   6   4  15        2.28        3.21      6.93 o
   7   4  15        0.31        2.71      9.07 o
   8   4  15      269.06      296.69     27.41 o
  -4   5  15        1.01        6.62      8.76 o
  -3   5  15       52.43       53.62      9.58 o
  -2   5  15       14.45        9.83      7.43 o
  -1   5  15      162.87      159.40     12.35 o
   0   5  15       30.71       31.57      7.69 o
   1   5  15       28.47       20.04      8.32 o
   2   5  15      367.46      350.12     18.40 o
   3   5  15       21.16       29.93      7.94 o
   4   5  15       82.17      100.30     11.09 o
   5   5  15       20.12       24.00      6.99 o
   6   5  15      287.03      268.46     16.44 o
   7   5  15       86.60       98.92     11.97 o
   8   5  15       88.95       84.36     17.77 o
  -4   6  15        0.30        9.07      9.07 o
  -3   6  15        1.79        2.02      7.94 o
  -2   6  15       15.68       24.51      8.44 o
  -1   6  15       24.79       11.34      7.62 o
   0   6  15     2168.04     2050.81     44.36 o
   1   6  15       57.85       44.36     10.08 o
   2   6  15      888.44      862.79     29.61 o
   3   6  15       20.61       27.03      7.94 o
   4   6  15       88.62       99.17     10.96 o
   5   6  15       88.44       93.50      9.77 o
   6   6  15       67.79       69.81     10.65 o
   7   6  15        2.07        1.58      7.94 o
   8   6  15       47.74       48.58     13.11 o
  -3   7  15        1.63        7.88      8.76 o
  -2   7  15       35.97       53.55     10.46 o
  -1   7  15       21.80       13.11      6.87 o
   0   7  15      439.49      503.03     19.78 o
   1   7  15       75.37       87.77      9.89 o
   2   7  15      642.60      592.25     25.01 o
   3   7  15      217.50      218.31     16.26 o
   4   7  15      102.58       86.95     10.84 o
   5   7  15       40.66       41.27      9.51 o
   6   7  15       19.51       11.34      8.19 o
   7   7  15        1.20        9.07      8.69 o
   8   7  15        1.96       11.03      9.32 o
  -2   8  15      134.07      167.59     14.68 o
  -1   8  15       45.73       46.94      9.01 o
   0   8  15     1095.25     1161.37     31.69 o
   1   8  15       43.16       29.30     10.33 o
   2   8  15      456.76      481.74     23.37 o
   3   8  15        9.02        7.62      8.51 o
   4   8  15      202.35      190.21     21.11 o
   5   8  15        1.71        1.76      8.63 o
   6   8  15       55.79       59.22     10.84 o
   7   8  15       21.93       18.52      9.39 o
  -1   9  15       18.30       15.94     11.15 o
   0   9  15      510.22      593.51     27.34 o
   1   9  15       14.56        8.63      9.01 o
   2   9  15       26.26       17.26     11.40 o
   3   9  15       62.82       50.40     14.11 o
   4   9  15      234.91      229.65     22.56 o
   5   9  15       17.76       22.30     12.92 o
   6   9  15       95.16      110.76     12.29 o
   7   9  15       19.12       15.88     12.29 o
   0  10  15      166.75      174.65     22.43 o
   1  10  15       82.21       95.96     18.02 o
   2  10  15        3.47        0.00     11.15 o
   3  10  15       10.86        7.69     11.40 o
   4  10  15       64.84       66.22     16.70 o
   5  10  15       29.40       29.05     14.43 o
  -2  -6  16      426.03      505.80     23.19 o
  -1  -6  16       14.39       15.25      9.58 o
   0  -6  16       68.51       57.02     12.41 o
   1  -6  16        6.09        4.85     10.46 o
   2  -6  16       14.71       13.55     11.34 o
   3  -6  16       10.73       17.45     12.41 o
  -3  -5  16       18.68       35.85      9.07 o
  -2  -5  16       86.68      107.68     12.10 o
  -1  -5  16        4.19        7.25      9.07 o
   0  -5  16       79.84       68.80     11.97 o
   1  -5  16       12.28        6.55      9.07 o
   2  -5  16        8.59        5.10      9.58 o
   3  -5  16      113.83      128.91     17.45 o
   4  -5  16        4.53        6.17     12.22 o
  -4  -4  16      119.99      147.81     11.84 o
  -3  -4  16       50.01       46.50      9.14 o
  -2  -4  16       18.66       14.43      8.32 o
  -1  -4  16        0.24        3.53      7.94 o
   0  -4  16        9.94       15.63      9.45 o
   1  -4  16       12.30       25.14     10.27 o
   2  -4  16       16.70       19.91     10.65 o
   3  -4  16       16.36        0.00      9.39 o
   4  -4  16      103.59      109.82     17.45 o
   5  -4  16        0.52       11.03     11.84 o
  -4  -3  16       23.00       43.10      9.20 o
  -3  -3  16        0.52        8.76      7.81 o
  -2  -3  16        2.47       12.35      7.69 o
  -1  -3  16        4.38        5.73      8.13 o
   0  -3  16      225.41      211.63     16.44 o
   1  -3  16      393.23      380.99     22.37 o
   2  -3  16      212.37      190.40     17.64 o
   3  -3  16       55.73       74.41     13.92 o
   4  -3  16      112.62      125.38     17.20 o
   5  -3  16       79.43       86.19     16.57 o
   6  -3  16       22.44       16.95     12.60 o
  -4  -2  16       21.98       40.51      7.94 o
  -3  -2  16      163.08      192.61     14.55 o
  -2  -2  16       13.09       17.70      7.75 o
  -1  -2  16        0.30        3.47      7.88 o
   0  -2  16       85.04       72.46     11.53 o
   1  -2  16        1.24        0.44      8.00 o
   2  -2  16      100.61       68.93     13.04 o
   3  -2  16       12.18       17.33     10.02 o
   4  -2  16      284.16      347.60     24.13 o
   5  -2  16      104.28      125.25     17.96 o
   6  -2  16      208.19      252.78     23.75 o
   7  -2  16       15.52       11.47     12.73 o
  -5  -1  16        0.35       17.26      8.44 o
  -4  -1  16        0.01        6.05      7.31 o
  -3  -1  16       54.15       46.12      7.69 o
  -2  -1  16       29.76       24.19      9.01 o
  -1  -1  16        5.88       11.34      8.44 o
   0  -1  16      527.32      464.35     23.31 o
   1  -1  16        4.95        3.97      8.00 o
   2  -1  16       11.24       10.71      9.14 o
   3  -1  16      157.22      167.91     16.95 o
   4  -1  16      180.01      188.13     14.93 o
   5  -1  16      232.02      237.59     17.07 o
   6  -1  16      649.67      639.25     27.72 o
   7  -1  16        0.19        0.76      9.51 o
  -5   0  16        0.10        6.99      8.76 o
  -4   0  16       17.21       19.59      8.25 o
  -3   0  16       40.35       39.44      7.88 o
  -2   0  16      150.86      132.63     13.80 o
  -1   0  16       49.97       64.08     10.96 o
   0   0  16      404.45      284.15     19.15 o
   1   0  16      305.62      306.58     19.85 o
   2   0  16        3.97        7.75      8.88 o
   3   0  16        0.49        0.00      6.68 o
   4   0  16      146.73      143.78     13.55 o
   5   0  16      130.33      140.06     14.11 o
   6   0  16       34.24        9.39      8.51 o
   7   0  16      158.09      195.32     18.78 o
   8   0  16      368.79      363.22     28.92 o
  -5   1  16       15.03       12.98      9.20 o
  -4   1  16        4.81        7.62      7.18 o
  -3   1  16       29.61       39.88      8.38 o
  -2   1  16     1285.96     1151.16     32.45 o
  -1   1  16       12.96       21.99      9.45 o
   0   1  16        0.98        0.00      7.31 o
   1   1  16       11.69       11.78      8.57 o
   2   1  16      351.54      332.41     16.95 o
   3   1  16      164.94      190.65     14.30 o
   4   1  16       86.80       87.39     11.59 o
   5   1  16        7.83        3.21      7.69 o
   6   1  16      457.88      506.62     24.26 o
   7   1  16       94.70      141.76     15.69 o
   8   1  16      131.85      115.99     19.47 o
  -4   2  16       22.85       19.34      8.63 o
  -3   2  16       28.61       34.02      8.44 o
  -2   2  16       43.39       60.36      9.01 o
  -1   2  16        0.22        0.00      7.88 o
   0   2  16       18.29       10.21      8.95 o
   1   2  16       12.54        3.02      8.63 o
   2   2  16      271.44      255.23     15.31 o
   3   2  16        7.57        3.97      7.56 o
   4   2  16      297.04      303.43     18.08 o
   5   2  16        8.82        4.28      7.94 o
   6   2  16      541.54      488.04     23.50 o
   7   2  16       18.74       22.87     12.66 o
   8   2  16       20.81       17.52     13.42 o
  -4   3  16      236.15      198.09     14.37 o
  -3   3  16        3.62        3.47      7.06 o
  -2   3  16       33.20       20.29      7.69 o
  -1   3  16      108.76       92.55     11.66 o
   0   3  16      476.21      477.45     25.39 o
   1   3  16       43.74       47.13      9.14 o
   2   3  16      104.12      122.29     12.10 o
   3   3  16       35.94       34.53      9.45 o
   4   3  16       28.11       18.08      8.44 o
   5   3  16      229.34      241.75     17.39 o
   6   3  16      132.86       94.57     13.42 o
   7   3  16        2.90        0.57     10.71 o
   8   3  16        0.06       11.09     13.23 o
  -4   4  16       93.83       87.45     13.04 o
  -3   4  16       11.26       20.98      8.44 o
  -2   4  16      133.86      128.03     11.84 o
  -1   4  16       26.01       38.81      8.19 o
   0   4  16       22.36        8.57      8.82 o
   1   4  16        0.37        7.50      7.25 o
   2   4  16        7.00       31.31      9.01 o
   3   4  16      182.21      190.97     14.81 o
   4   4  16        6.16       15.63      9.01 o
   5   4  16        1.13       18.71      9.39 o
   6   4  16       39.17       52.48     11.53 o
   7   4  16        0.53        4.66     10.90 o
   8   4  16       12.57       18.02     13.67 o
  -4   5  16        0.02       10.90     10.21 o
  -3   5  16       10.42       13.29      8.63 o
  -2   5  16       28.81       39.95      9.32 o
  -1   5  16       37.56       49.21      9.26 o
   0   5  16      567.49      528.04     22.93 o
   1   5  16      310.11      302.61     19.22 o
   2   5  16      478.50      477.14     21.93 o
   3   5  16        2.35        4.35      8.25 o
   4   5  16      570.63      631.69     25.83 o
   5   5  16        1.45        9.70      8.00 o
   6   5  16       16.19       29.05     13.55 o
   7   5  16       62.56       82.73     16.89 o
   8   5  16        9.65        0.00     11.34 o
  -3   6  16       23.35       19.22      8.95 o
  -2   6  16       46.42       41.96      9.95 o
  -1   6  16       12.56       17.70      7.88 o
   0   6  16       10.40       15.75      7.12 o
   1   6  16      129.87       95.39     12.54 o
   2   6  16       45.63       35.85      9.77 o
   3   6  16       38.84       29.99     10.33 o
   4   6  16       58.47       40.20     10.71 o
   5   6  16       18.50       23.25     10.14 o
   6   6  16      138.62      160.22     20.04 o
   7   6  16        3.11        6.43     11.15 o
   8   6  16       68.20       55.89     16.70 o
  -2   7  16      297.14      267.52     16.89 o
  -1   7  16       12.27       11.78      8.25 o
   0   7  16       97.09       91.61     10.96 o
   1   7  16       58.51       49.21      9.14 o
   2   7  16      131.69      184.73     16.00 o
   3   7  16       65.66       71.07     11.72 o
   4   7  16       14.12        6.87      8.82 o
   5   7  16       37.26       32.07     13.48 o
   6   7  16       59.93       49.08     15.63 o
   7   7  16       82.62      125.88     19.59 o
  -2   8  16       21.52       19.72     11.66 o
  -1   8  16       14.70       21.61     11.53 o
   0   8  16      166.34      149.95     15.75 o
   1   8  16        8.11       11.28      9.83 o
   2   8  16        0.94        3.47      8.69 o
   3   8  16       28.85       41.46     10.65 o
   4   8  16        1.43        0.69     10.65 o
   5   8  16        0.06        2.77     10.14 o
   6   8  16        0.79        0.00     11.84 o
   7   8  16       63.42       53.87     16.44 o
   0   9  16        8.29       11.59     10.40 o
   1   9  16        0.65        7.37      9.89 o
   2   9  16       11.36       14.30     12.85 o
   3   9  16       34.58       49.14     14.05 o
   4   9  16        0.26        8.88     11.34 o
   5   9  16       18.61       21.74     13.36 o
   6   9  16        2.71        0.00     11.97 o
   1  10  16       25.59       34.84     15.00 o
   2  10  16      144.00      142.45     20.60 o
   3  10  16        0.01        5.61     12.10 o
   4  10  16       74.39       90.29     18.46 o
  -1  -5  17       24.84       25.33     10.65 o
   0  -5  17       25.34       37.93     11.72 o
   1  -5  17       33.92       32.83     11.53 o
   2  -5  17       14.24       22.43     11.66 o
   3  -5  17        3.52        0.00     10.84 o
  -2  -4  17        6.90        9.70      8.82 o
  -1  -4  17        7.43        7.75      8.95 o
   0  -4  17       72.62       97.78     13.67 o
   1  -4  17       11.40        2.46      9.45 o
   2  -4  17      161.57      149.07     17.26 o
   3  -4  17        3.77        0.00      9.45 o
   4  -4  17        4.54       19.09     12.60 o
   5  -4  17       28.87        0.00     12.54 o
  -3  -3  17       20.66       42.09     10.21 o
  -2  -3  17       55.67       47.25     10.52 o
  -1  -3  17       41.36       47.51     10.65 o
   0  -3  17        0.07       11.03      9.26 o
   1  -3  17       24.91       32.95     11.03 o
   2  -3  17       33.05       29.55     10.96 o
   3  -3  17       12.76       11.53     10.96 o
   4  -3  17      119.73      123.68     17.77 o
   5  -3  17       19.70       32.07     13.67 o
  -3  -2  17      302.28      383.76     20.54 o
  -2  -2  17      119.03      137.73     13.86 o
  -1  -2  17        2.12        4.10      8.44 o
   0  -2  17      197.29      171.56     16.00 o
   1  -2  17       18.11        9.32      9.26 o
   2  -2  17        0.03        0.00      8.88 o
   3  -2  17       26.53        9.51     10.40 o
   4  -2  17      590.45      594.77     31.50 o
   5  -2  17       95.71      105.47     16.70 o
   6  -2  17      304.98      328.38     27.22 o
  -4  -1  17        0.07       10.14      8.25 o
  -3  -1  17       14.34       32.51     10.33 o
  -2  -1  17       52.31       34.02     10.65 o
  -1  -1  17        4.09        0.00      8.32 o
   0  -1  17     1084.76      975.13     36.10 o
   1  -1  17       10.89        6.80      9.32 o
   2  -1  17      452.07      439.96     25.01 o
   3  -1  17      218.15      219.76     19.53 o
   4  -1  17       33.19       14.11     10.71 o
   5  -1  17        0.04        2.39      9.39 o
   6  -1  17       57.92       74.22     16.70 o
   7  -1  17       18.63       10.21     12.92 o
  -4   0  17      151.31      216.55     14.74 o
  -3   0  17       33.98       47.57      8.82 o
  -2   0  17       75.87       80.08     12.35 o
  -1   0  17        7.61        4.60      9.20 o
   0   0  17       29.08        7.94      9.26 o
   1   0  17       80.54      106.98     14.43 o
   2   0  17      225.14      193.99     18.15 o
   3   0  17        2.66        0.00      7.94 o
   4   0  17      169.03      166.65     18.59 o
   5   0  17       27.60       19.09      9.77 o
   6   0  17      322.84      317.61     20.79 o
   7   0  17       20.61       42.40     12.54 o
  -4   1  17        6.37        8.13      8.51 o
  -3   1  17        5.05       12.41      7.62 o
  -2   1  17      275.93      301.92     20.35 o
  -1   1  17       78.40       81.09     13.11 o
   0   1  17      527.57      507.57     25.77 o
   1   1  17       71.86       73.53     13.04 o
   2   1  17      167.04      195.82     17.89 o
   3   1  17        6.24        1.26      9.32 o
   4   1  17        6.04        4.73      7.81 o
   5   1  17       34.65       28.04      9.77 o
   6   1  17       33.50       34.02     11.03 o
   7   1  17       34.29       43.03     15.25 o
  -4   2  17        3.91       16.51      9.77 o
  -3   2  17        3.22        4.85      7.43 o
  -2   2  17       26.94       41.21      8.88 o
  -1   2  17       22.21       18.65     10.27 o
   0   2  17       12.51        4.66      9.26 o
   1   2  17       15.98       26.15     10.65 o
   2   2  17        1.69       23.00     10.33 o
   3   2  17      112.13      122.73     13.17 o
   4   2  17      159.54      146.55     14.43 o
   5   2  17        2.78       15.56      9.20 o
   6   2  17       81.48       73.65     12.66 o
   7   2  17       60.36       56.52     16.19 o
  -4   3  17       27.94       26.53     10.90 o
  -3   3  17       23.91       13.74      8.13 o
  -2   3  17        6.12        7.69      7.88 o
  -1   3  17       41.25       38.37     11.91 o
   0   3  17      126.90      144.79     16.51 o
   1   3  17       28.85       25.90     10.96 o
   2   3  17       31.94       15.50      8.32 o
   3   3  17       35.73       39.25      9.83 o
   4   3  17       16.31       25.77      9.39 o
   5   3  17       45.90       18.65      9.32 o
   6   3  17      134.56      163.56     16.76 o
   7   3  17        1.20        9.58     12.66 o
   8   3  17       12.77       14.62     13.36 o
  -3   4  17      126.56      126.26     12.92 o
  -2   4  17       67.89       49.40      9.70 o
  -1   4  17        0.02        3.78      7.88 o
   0   4  17        7.87       17.33     10.84 o
   1   4  17       70.52       68.74     13.48 o
   2   4  17     1005.96      950.05     31.50 o
   3   4  17       31.30       41.90     10.33 o
   4   4  17        0.01        3.72      7.25 o
   5   4  17        1.28        4.91      8.69 o
   6   4  17      196.93      207.41     17.70 o
   7   4  17        4.05        0.00     10.77 o
   8   4  17       56.97       49.65     16.70 o
  -3   5  17        8.21       13.29      9.07 o
  -2   5  17       23.58       35.03      9.58 o
  -1   5  17       54.01       54.18      9.89 o
   0   5  17        6.99        2.08      7.88 o
   1   5  17        9.16        8.69      8.51 o
   2   5  17      364.00      322.02     19.28 o
   3   5  17       83.71      104.27     13.23 o
   4   5  17      793.01      828.14     30.75 o
   5   5  17       23.49       26.34     10.27 o
   6   5  17       16.15       23.25     13.29 o
   7   5  17       86.84       80.58     17.96 o
  -2   6  17       12.54       15.56      8.82 o
  -1   6  17       34.02       31.69      9.01 o
   0   6  17      372.02      374.06     20.79 o
   1   6  17      155.15      174.40     15.50 o
   2   6  17        0.27        8.19      8.76 o
   3   6  17       13.86       23.00      9.95 o
   4   6  17       59.24       58.41     11.97 o
   5   6  17        0.78        4.79     11.66 o
   6   6  17        6.67        0.00      9.89 o
   7   6  17       36.32       37.61     14.87 o
  -2   7  17        0.38        7.88      9.26 o
  -1   7  17       60.36       56.52     10.52 o
   0   7  17      224.37      240.24     18.08 o
   1   7  17      165.85      173.39     13.48 o
   2   7  17       26.09       12.60      9.70 o
   3   7  17       15.30       19.34      9.77 o
   4   7  17       74.97       85.43     13.17 o
   5   7  17       66.06       43.41     14.68 o
   6   7  17      244.80      288.00     25.83 o
   7   7  17       76.86       64.08     17.07 o
  -1   8  17       26.22        9.26     11.03 o
   0   8  17       11.85        5.17     11.40 o
   1   8  17        0.16        0.44      8.57 o
   2   8  17      225.20      264.68     19.41 o
   3   8  17       12.08        6.17     11.59 o
   4   8  17       47.67       36.23     14.18 o
   5   8  17       19.18       42.72     14.74 o
   6   8  17       87.98       74.79     17.01 o
   1   9  17       69.04       45.49     15.69 o
   2   9  17      176.05      161.10     20.98 o
   3   9  17        0.44       11.66     12.41 o
   4   9  17      236.18      234.25     23.82 o
   5   9  17       31.61       18.27     13.55 o
  -1  -4  18       27.19       23.50     10.84 o
   0  -4  18       44.38       69.62     13.29 o
   1  -4  18        5.37        4.41      9.58 o
   2  -4  18       70.26       59.73     14.18 o
   3  -4  18       81.28       80.52     16.07 o
  -2  -3  18      164.12      198.84     16.70 o
  -1  -3  18      119.03      161.61     15.81 o
   0  -3  18      150.32      141.95     16.00 o
   1  -3  18        9.79       13.99     10.96 o
   2  -3  18       23.45       33.77     12.29 o
   3  -3  18        0.03       10.77      9.77 o
   4  -3  18      349.21      329.96     26.02 o
  -2  -2  18       71.47      104.90     13.42 o
  -1  -2  18       30.15       29.99     10.52 o
   0  -2  18      329.63      349.36     22.11 o
   1  -2  18        0.30        0.00      8.95 o
   2  -2  18        2.40       13.04     10.65 o
   3  -2  18       17.12       21.80     11.28 o
   4  -2  18       16.04       12.41     11.84 o
   5  -2  18       10.83       13.04     12.03 o
  -3  -1  18        8.67        8.51     10.14 o
  -2  -1  18       24.64       11.91      9.51 o
  -1  -1  18        3.63        6.74      9.45 o
   0  -1  18       46.22       50.47     12.22 o
   1  -1  18        4.39       24.70     11.28 o
   2  -1  18      576.55      504.10     27.60 o
   3  -1  18        3.82        8.88     10.71 o
   4  -1  18      114.67      118.83     17.64 o
   5  -1  18       45.18       44.61     14.74 o
   6  -1  18       26.00       23.31     13.99 o
  -3   0  18       25.86       35.53     12.03 o
  -2   0  18        0.66        8.00      9.70 o
  -1   0  18       31.98       28.67     10.65 o
   0   0  18      461.31      445.82     24.76 o
   1   0  18        4.41       20.04     10.08 o
   2   0  18       62.97       65.08     13.74 o
   3   0  18        3.79        3.65     10.02 o
   4   0  18        5.10        2.21     10.33 o
   5   0  18      127.70      159.53     19.72 o
   6   0  18        0.01        0.00     11.03 o
  -3   1  18       92.90       96.02     12.47 o
  -2   1  18       76.11       92.93     14.43 o
  -1   1  18        7.34       21.80     10.40 o
   0   1  18       84.49       74.53     13.55 o
   1   1  18       17.57       20.10     10.65 o
   2   1  18       23.49       19.59     11.03 o
   3   1  18       63.91       63.13     14.18 o
   4   1  18       32.21       37.93     12.41 o
   5   1  18        2.47        0.57     10.90 o
   6   1  18      579.10      545.94     26.84 o
   7   1  18        3.59       14.74     13.67 o
  -3   2  18       45.60       43.54     10.52 o
  -2   2  18       13.37       23.12      9.95 o
  -1   2  18       13.07       14.62     10.96 o
   0   2  18      383.03      358.75     23.44 o
   1   2  18       56.51       57.40     13.23 o
   2   2  18       25.95       12.54     10.08 o
   3   2  18        5.73        0.00      8.88 o
   4   2  18      142.21      146.05     18.90 o
   5   2  18       69.75       58.85     11.78 o
   6   2  18      260.42      332.67     21.48 o
   7   2  18       12.30       23.25     13.92 o
  -3   3  18       44.77       26.84     10.65 o
  -2   3  18      174.48      157.01     13.36 o
  -1   3  18       10.32        3.72     10.08 o
   0   3  18       53.43       42.28     12.66 o
   1   3  18        0.26        3.40      9.32 o
   2   3  18       34.32       26.59     11.34 o
   3   3  18       10.90       14.24     11.28 o
   4   3  18      553.29      556.65     25.14 o
   5   3  18        0.22        4.35      8.88 o
   6   3  18      313.86      322.71     21.30 o
   7   3  18        0.01       11.09     13.42 o
  -2   4  18       66.22       38.81      9.77 o
  -1   4  18        1.53        2.65      8.82 o
   0   4  18       59.57       44.54     13.36 o
   1   4  18       18.99       12.79     10.40 o
   2   4  18       42.60       57.65     13.80 o
   3   4  18       94.15      109.82     13.36 o
   4   4  18       95.92      114.48     13.99 o
   5   4  18        2.03       15.63      9.77 o
   6   4  18        0.10        9.45     12.10 o
   7   4  18        6.52       13.17     12.22 o
  -2   5  18       19.37       31.57      9.83 o
  -1   5  18       63.35       49.52     11.53 o
   0   5  18       13.57       19.78      9.51 o
   1   5  18      398.69      393.84     26.08 o
   2   5  18      760.58      773.26     36.61 o
   3   5  18       38.87       56.45     11.53 o
   4   5  18       21.10        8.69      9.58 o
   5   5  18        0.47        8.44      9.64 o
   6   5  18      145.42      140.63     20.29 o
   7   5  18        0.28        8.44     13.61 o
  -1   6  18       24.09        7.88      9.64 o
   0   6  18       75.91       85.75     12.66 o
   1   6  18        0.00        0.00      9.89 o
   2   6  18        5.05        5.10      8.51 o
   3   6  18        1.50        0.00      8.06 o
   4   6  18       42.75       34.09     10.84 o
   5   6  18       10.45       17.70     12.92 o
   6   6  18       12.20        0.00     11.53 o
  -1   7  18        0.10        1.64      9.39 o
   0   7  18      188.51      192.67     17.52 o
   1   7  18      227.03      222.53     17.58 o
   2   7  18      339.13      334.81     21.36 o
   3   7  18        8.49       10.77      9.89 o
   4   7  18      431.00      393.40     28.92 o
   5   7  18       52.33       54.75     16.38 o
   6   7  18        0.04        2.27     12.22 o
   1   8  18        4.53       16.63     12.92 o
   2   8  18      213.96      265.31     20.29 o
   3   8  18        0.01        0.00     12.03 o
   4   8  18      568.90      666.59     37.55 o
   5   8  18        0.41        9.83     12.79 o
   0  -3  19        1.81        4.35     10.65 o
   1  -3  19       10.62       10.08     11.28 o
   2  -3  19      176.84      163.25     19.09 o
   3  -3  19       67.57       68.17     15.75 o
  -1  -2  19        4.67        6.24     10.08 o
   0  -2  19       14.86       25.33     11.78 o
   1  -2  19        5.14        9.26     10.40 o
   2  -2  19       92.59       81.09     15.94 o
   3  -2  19        0.29        0.00      8.95 o
   4  -2  19        3.28       15.88     12.54 o
  -2  -1  19       32.94       32.95     11.72 o
  -1  -1  19       74.14       71.51     13.74 o
   0  -1  19       29.20       48.45     13.04 o
   1  -1  19       40.05       49.65     13.36 o
   2  -1  19        5.52        0.00     10.65 o
   3  -1  19        9.72       12.47     11.84 o
   4  -1  19        0.40        1.83     11.47 o
   5  -1  19       98.17      106.79     18.71 o
  -2   0  19        6.91        7.31     10.96 o
  -1   0  19        0.38       15.88     10.90 o
   0   0  19       15.45       19.09     10.58 o
   1   0  19       11.30       14.87     10.65 o
   2   0  19      124.58      120.84     17.07 o
   3   0  19       12.89       21.04     11.53 o
   4   0  19        8.80        0.00     10.21 o
   5   0  19       25.45       23.94     13.86 o
  -2   1  19      307.33      303.87     22.30 o
  -1   1  19       25.97       30.56     12.10 o
   0   1  19       11.45       19.72     10.71 o
   1   1  19        3.95        6.11      9.89 o
   2   1  19        4.97        3.28     10.46 o
   3   1  19      119.78      110.38     17.07 o
   4   1  19        9.18       10.40     11.03 o
   5   1  19       27.16       42.65     13.99 o
   6   1  19      122.57      131.49     20.22 o
  -2   2  19       10.72       28.42     12.54 o
  -1   2  19        0.03        3.21     10.40 o
   0   2  19      219.65      207.16     20.04 o
   1   2  19       51.22       60.23     13.86 o
   2   2  19      390.05      455.02     27.60 o
   3   2  19      215.84      244.84     22.11 o
   4   2  19      133.52      174.78     20.60 o
   5   2  19        0.02        6.43     11.47 o
   6   2  19        1.12        3.47     11.84 o
  -2   3  19       29.88       32.32     13.36 o
  -1   3  19        1.21        6.30      9.26 o
   0   3  19      161.04      142.96     17.96 o
   1   3  19       10.20       13.42     11.09 o
   2   3  19      130.40      126.39     17.45 o
   3   3  19       14.67       24.89     12.35 o
   4   3  19       34.70       40.76     13.92 o
   5   3  19       21.99       20.41     13.42 o
   6   3  19        0.10        2.39      9.95 o
  -1   4  19       15.59       24.57     10.84 o
   0   4  19      298.03      352.76     25.45 o
   1   4  19       10.28        0.00     10.33 o
   2   4  19        0.98       10.08     10.71 o
   3   4  19       80.43      100.05     16.51 o
   4   4  19       16.04       17.58     12.60 o
   5   4  19       33.91       16.07     10.71 o
   6   4  19      125.02      160.03     21.74 o
  -1   5  19       22.11       20.04     10.27 o
   0   5  19       19.57       19.72     10.77 o
   1   5  19        1.50        6.30     11.34 o
   2   5  19        0.04        6.17     10.40 o
   3   5  19        0.28        7.31     11.40 o
   4   5  19       16.47       41.84     11.59 o
   5   5  19        1.26        3.47      9.51 o
   6   5  19        0.94        0.00     12.41 o
   0   6  19        3.42       10.21      9.95 o
   1   6  19        0.01        0.00     10.40 o
   2   6  19       14.00       11.53     11.66 o
   3   6  19       26.72       20.16     13.42 o
   4   6  19      150.36      204.45     19.53 o
   5   6  19        3.98        7.69     13.04 o
   1   7  19      113.53       97.59     17.96 o
   2   7  19      183.59      198.59     22.81 o
   3   7  19        1.49        8.63     10.33 o
   4   7  19        0.09        5.86     12.54 o
   5   7  19        8.60       19.66     13.92 o
   0  -1  20       75.57       86.69     15.50 o
   1  -1  20       21.87       27.16     12.73 o
   2  -1  20       48.61       90.60     16.70 o
   3  -1  20      149.51      172.76     20.85 o
   0   0  20      129.88      163.94     18.65 o
   1   0  20        0.23        8.51     11.28 o
   2   0  20       37.95       31.94     13.04 o
   3   0  20       50.42       55.89     15.75 o
   4   0  20      223.48      272.69     24.82 o
  -1   1  20      139.50      134.01     17.83 o
   0   1  20        6.15        4.47     11.21 o
   1   1  20       12.91       16.07     12.03 o
   2   1  20        1.81        6.55     11.59 o
   3   1  20        1.58        3.65     10.96 o
   4   1  20        0.31        0.00     10.71 o
   5   1  20        5.07       10.84     12.66 o
  -1   2  20        1.30       15.94     11.53 o
   0   2  20      253.62      234.82     21.86 o
   1   2  20       17.53       37.05     13.36 o
   2   2  20      227.65      282.33     23.94 o
   3   2  20       84.82      133.32     19.47 o
   4   2  20       20.41       17.33     12.22 o
   5   2  20       47.25       17.26     13.29 o
   0   3  20       12.57       14.74     12.22 o
   1   3  20      140.90      120.28     18.21 o
   2   3  20       54.44       88.08     17.01 o
   3   3  20       90.13      120.59     18.78 o
   4   3  20        6.61        7.81     11.09 o
   5   3  20        0.29        0.00     12.16 o
   0   4  20       86.76       91.86     17.20 o
   1   4  20       18.77       24.38     12.85 o
   2   4  20       10.93       10.96     11.97 o
   3   4  20       25.66       40.26     15.06 o
   4   4  20      301.77      331.59     26.90 o
   5   4  20       11.22        0.00     12.03 o
   1   5  20      145.96      122.10     19.03 o
   2   5  20      262.34      330.52     26.53 o
   3   5  20       45.45       21.30     13.92 o
   4   5  20       60.51       87.01     17.45 o
   2   6  20      149.88      242.00     24.63 o
   3   6  20        0.04       21.55     13.55 o
   4   6  20      128.54      164.88     21.80 o
   2   2  21       43.27       43.73     15.12 o
   3   2  21        2.70       11.53     13.23 o
   2   3  21      267.74      316.41     26.53 o
   3   3  21       68.84       56.70     15.75 o
 
